# Supplementary material for: Temporal, Spatial and Prey Niche Partitioning Reveals Coexistence Mechanism of Mesocarnivores in Guangdong Province, South China
Source: Ecol Evol. 2025 Jul 13;15(7):e71797. doi: 10.1002/ece3.71797 (PMC12256565; doi:10.1002/ece3.71797)
Supplement: Supplementary file 1 — Data S1. Raw infrared camera monitoring data of twenty provincial or national nature reserves. [file ECE3-15-e71797-s001.csv]

Serial_num	Nature_res	Grid_numbe	Original_c	New_camera	Longitude	Latitude	Total_work	File_name	File_type	Capture_ti	Season	Solar_time	Species_na	Latin_name	Individual
1	Cheba Ling National Nature Reserve	Q6	0O05	C114	1440601.08420000000	2767054.34650000000	111	0O050066.JPG	image	2022/9/18	rainy	1.92195638300	Silver Pheasant	Lophura nycthemera	1
2	Cheba Ling National Nature Reserve	Q6	0O05	C114	1440601.08420000000	2767054.34650000000	111	0O050061.MP4	video	2022/9/16	rainy	5.13598773600	Murids	Muridae	1
3	Cheba Ling National Nature Reserve	Q6	0O05	C114	1440601.08420000000	2767054.34650000000	111	0O050067.MP4	video	2022/9/19	rainy	3.10451549700	Silver Pheasant	Lophura nycthemera	3
4	Cheba Ling National Nature Reserve	Q6	0O05	C114	1440601.08420000000	2767054.34650000000	111	0O050073.MP4	video	2022/9/21	rainy	1.88924796900	Silver Pheasant	Lophura nycthemera	1
5	Cheba Ling National Nature Reserve	Q6	0O05	C114	1440601.08420000000	2767054.34650000000	111	0O050071.MP4	video	2022/9/21	rainy	0.57536839700	Masked palm Civet	Paguma larvata	1
6	Cheba Ling National Nature Reserve	Q6	0O05	C114	1440601.08420000000	2767054.34650000000	111	0O050080.JPG	image	2022/9/23	rainy	1.89600728100	Silver Pheasant	Lophura nycthemera	1
7	Cheba Ling National Nature Reserve	Q6	0O05	C114	1440601.08420000000	2767054.34650000000	111	0O050088.JPG	image	2022/9/24	rainy	3.93450788700	Silver Pheasant	Lophura nycthemera	2
8	Cheba Ling National Nature Reserve	Q6	0O05	C114	1440601.08420000000	2767054.34650000000	111	0O050083.MP4	video	2022/9/23	rainy	5.31726380800	Murids	Muridae	1
9	Cheba Ling National Nature Reserve	Q6	0O05	C114	1440601.08420000000	2767054.34650000000	111	0O050090.JPG	image	2022/9/25	rainy	5.40318454100	Murids	Muridae	1
10	Cheba Ling National Nature Reserve	Q6	0O05	C114	1440601.08420000000	2767054.34650000000	111	0O050096.JPG	image	2022/9/27	rainy	1.99233417400	Silver Pheasant	Lophura nycthemera	1
11	Cheba Ling National Nature Reserve	Q6	0O05	C114	1440601.08420000000	2767054.34650000000	111	0O050102.JPG	image	2022/9/27	rainy	5.40969864900	Murids	Muridae	1
12	Cheba Ling National Nature Reserve	Q6	0O05	C114	1440601.08420000000	2767054.34650000000	111	0O050104.JPG	image	2022/9/28	rainy	1.90860394200	Silver Pheasant	Lophura nycthemera	1
13	Cheba Ling National Nature Reserve	Q6	0O05	C114	1440601.08420000000	2767054.34650000000	111	0O050106.JPG	image	2022/9/28	rainy	3.21358634100	Silver Pheasant	Lophura nycthemera	1
14	Cheba Ling National Nature Reserve	Q6	0O05	C114	1440601.08420000000	2767054.34650000000	111	0O050108.JPG	image	2022/9/28	rainy	3.71986714100	Silver Pheasant	Lophura nycthemera	1
15	Cheba Ling National Nature Reserve	Q6	0O05	C114	1440601.08420000000	2767054.34650000000	111	0O050109.MP4	video	2022/9/28	rainy	5.43472534500	Murids	Muridae	1
16	Cheba Ling National Nature Reserve	Q6	0O05	C114	1440601.08420000000	2767054.34650000000	111	0O050130.JPG	image	2022/9/30	rainy	5.48008487000	Murids	Muridae	1
17	Cheba Ling National Nature Reserve	Q6	0O05	C114	1440601.08420000000	2767054.34650000000	111	0O050125.MP4	video	2022/9/29	rainy	5.77744220400	Murids	Muridae	1
18	Cheba Ling National Nature Reserve	Q6	0O05	C114	1440601.08420000000	2767054.34650000000	111	0O050131.MP4	video	2022/9/30	rainy	5.94498934500	Murids	Muridae	1
19	Cheba Ling National Nature Reserve	Q6	0O05	C114	1440601.08420000000	2767054.34650000000	111	0O050140.JPG	image	2022/10/1	dry	0.08017843700	Murids	Muridae	1
20	Cheba Ling National Nature Reserve	Q6	0O05	C114	1440601.08420000000	2767054.34650000000	111	0O050144.JPG	image	2022/10/1	dry	5.63485936900	Murids	Muridae	1
21	Cheba Ling National Nature Reserve	Q6	0O05	C114	1440601.08420000000	2767054.34650000000	111	0O050146.JPG	image	2022/10/2	dry	2.28728027900	Silver Pheasant	Lophura nycthemera	3
22	Cheba Ling National Nature Reserve	Q6	0O05	C114	1440601.08420000000	2767054.34650000000	111	0O050150.JPG	image	2022/10/2	dry	3.87547160500	Silver Pheasant	Lophura nycthemera	2
23	Cheba Ling National Nature Reserve	Q6	0O05	C114	1440601.08420000000	2767054.34650000000	111	0O050154.JPG	image	2022/10/2	dry	5.54664619000	Murids	Muridae	1
24	Cheba Ling National Nature Reserve	Q6	0O05	C114	1440601.08420000000	2767054.34650000000	111	0O050156.JPG	image	2022/10/4	dry	1.89352504300	Silver Pheasant	Lophura nycthemera	1
25	Cheba Ling National Nature Reserve	Q6	0O05	C114	1440601.08420000000	2767054.34650000000	111	0O050158.JPG	image	2022/10/5	dry	2.06056714500	Silver Pheasant	Lophura nycthemera	1
26	Cheba Ling National Nature Reserve	Q6	0O05	C114	1440601.08420000000	2767054.34650000000	111	0O050159.MP4	video	2022/10/6	dry	0.65292696100	Murids	Muridae	1
27	Cheba Ling National Nature Reserve	Q6	0O05	C114	1440601.08420000000	2767054.34650000000	111	0O050164.JPG	image	2022/10/6	dry	1.15104974500	Murids	Muridae	1
28	Cheba Ling National Nature Reserve	Q6	0O05	C114	1440601.08420000000	2767054.34650000000	111	0O050161.MP4	video	2022/10/6	dry	1.07804899000	Ferret Badger	Melogale moschata	1
29	Cheba Ling National Nature Reserve	Q6	0O05	C114	1440601.08420000000	2767054.34650000000	111	0O050168.JPG	image	2022/10/8	dry	2.38302248900	Silver Pheasant	Lophura nycthemera	1
30	Cheba Ling National Nature Reserve	Q6	0O05	C114	1440601.08420000000	2767054.34650000000	111	0O050170.JPG	image	2022/10/8	dry	5.69129884600	Murids	Muridae	1
31	Cheba Ling National Nature Reserve	Q6	0O05	C114	1440601.08420000000	2767054.34650000000	111	0O050172.JPG	image	2022/10/9	dry	1.75369043000	Silver Pheasant	Lophura nycthemera	1
32	Cheba Ling National Nature Reserve	Q6	0O05	C114	1440601.08420000000	2767054.34650000000	111	0O050176.JPG	image	2022/10/9	dry	2.28460296700	Silver Pheasant	Lophura nycthemera	1
33	Cheba Ling National Nature Reserve	Q6	0O05	C114	1440601.08420000000	2767054.34650000000	111	0O050180.JPG	image	2022/10/9	dry	3.13227844800	Silver Pheasant	Lophura nycthemera	3
34	Cheba Ling National Nature Reserve	Q6	0O05	C114	1440601.08420000000	2767054.34650000000	111	0O050182.JPG	image	2022/10/9	dry	3.53827038500	Silver Pheasant	Lophura nycthemera	2
35	Cheba Ling National Nature Reserve	Q6	0O05	C114	1440601.08420000000	2767054.34650000000	111	0O050186.JPG	image	2022/10/11	dry	4.10218801800	Silver Pheasant	Lophura nycthemera	1
36	Cheba Ling National Nature Reserve	Q6	0O05	C114	1440601.08420000000	2767054.34650000000	111	0O050194.JPG	image	2022/10/14	dry	3.83193452700	Silver Pheasant	Lophura nycthemera	1
37	Cheba Ling National Nature Reserve	Q6	0O05	C114	1440601.08420000000	2767054.34650000000	111	0O050198.JPG	image	2022/10/15	dry	3.40541071500	Silver Pheasant	Lophura nycthemera	1
38	Cheba Ling National Nature Reserve	Q6	0O05	C114	1440601.08420000000	2767054.34650000000	111	0O050203.MP4	video	2022/10/16	dry	1.88681673900	Silver Pheasant	Lophura nycthemera	2
39	Cheba Ling National Nature Reserve	Q6	0O05	C114	1440601.08420000000	2767054.34650000000	111	0O050219.MP4	video	2022/10/19	dry	5.13190136800	Murids	Muridae	1
40	Cheba Ling National Nature Reserve	Q6	0O05	C114	1440601.08420000000	2767054.34650000000	111	0O050217.MP4	video	2022/10/18	dry	5.40186945300	Murids	Muridae	1
41	Cheba Ling National Nature Reserve	Q6	0O05	C114	1440601.08420000000	2767054.34650000000	111	0O050224.JPG	image	2022/10/20	dry	4.38393955400	Silver Pheasant	Lophura nycthemera	1
42	Cheba Ling National Nature Reserve	Q6	0O05	C114	1440601.08420000000	2767054.34650000000	111	0O050230.JPG	image	2022/10/22	dry	1.79460702300	Silver Pheasant	Lophura nycthemera	1
43	Cheba Ling National Nature Reserve	Q6	0O05	C114	1440601.08420000000	2767054.34650000000	111	0O050225.MP4	video	2022/10/21	dry	1.93815183500	Silver Pheasant	Lophura nycthemera	1
44	Cheba Ling National Nature Reserve	Q6	0O05	C114	1440601.08420000000	2767054.34650000000	111	0O050235.MP4	video	2022/10/23	dry	5.55475740300	Murids	Muridae	1
45	Cheba Ling National Nature Reserve	Q6	0O05	C114	1440601.08420000000	2767054.34650000000	111	0O050242.JPG	image	2022/10/25	dry	1.73796716700	Silver Pheasant	Lophura nycthemera	1
46	Cheba Ling National Nature Reserve	Q6	0O05	C114	1440601.08420000000	2767054.34650000000	111	0O050244.JPG	image	2022/10/25	dry	4.19690906800	Silver Pheasant	Lophura nycthemera	1
47	Cheba Ling National Nature Reserve	Q6	0O05	C114	1440601.08420000000	2767054.34650000000	111	0O050248.JPG	image	2022/10/29	dry	2.55487214800	Silver Pheasant	Lophura nycthemera	1
48	Cheba Ling National Nature Reserve	Q6	0O05	C114	1440601.08420000000	2767054.34650000000	111	0O050250.JPG	image	2022/10/30	dry	2.38204396200	Silver Pheasant	Lophura nycthemera	2
49	Cheba Ling National Nature Reserve	Q6	0O05	C114	1440601.08420000000	2767054.34650000000	111	0O050275.MP4	video	2022/11/2	dry	0.22793986700	Murids	Muridae	1
50	Cheba Ling National Nature Reserve	Q6	0O05	C114	1440601.08420000000	2767054.34650000000	111	0O050277.MP4	video	2022/11/2	dry	1.00517241500	Murids	Muridae	1
51	Cheba Ling National Nature Reserve	Q6	0O05	C114	1440601.08420000000	2767054.34650000000	111	0O050288.JPG	image	2022/11/4	dry	2.17374723600	Silver Pheasant	Lophura nycthemera	1
52	Cheba Ling National Nature Reserve	Q6	0O05	C114	1440601.08420000000	2767054.34650000000	111	0O050290.JPG	image	2022/11/4	dry	2.84939198300	Silver Pheasant	Lophura nycthemera	1
53	Cheba Ling National Nature Reserve	Q6	0O05	C114	1440601.08420000000	2767054.34650000000	111	0O050306.JPG	image	2022/11/9	dry	2.05041096700	Silver Pheasant	Lophura nycthemera	1
54	Cheba Ling National Nature Reserve	Q6	0O05	C114	1440601.08420000000	2767054.34650000000	111	0O050317.MP4	video	2022/11/11	dry	6.00187984200	Murids	Muridae	1
55	Cheba Ling National Nature Reserve	Q6	0O05	C114	1440601.08420000000	2767054.34650000000	111	0O050331.MP4	video	2022/11/13	dry	6.00164350200	Murids	Muridae	1
56	Cheba Ling National Nature Reserve	Q6	0O05	C114	1440601.08420000000	2767054.34650000000	111	0O050398.JPG	image	2022/11/21	dry	2.09695438900	Silver Pheasant	Lophura nycthemera	1
57	Cheba Ling National Nature Reserve	Q6	0O05	C114	1440601.08420000000	2767054.34650000000	111	0O050393.MP4	video	2022/11/21	dry	1.04931073200	Murids	Muridae	1
58	Cheba Ling National Nature Reserve	Q6	0O05	C114	1440601.08420000000	2767054.34650000000	111	0O050610.JPG	image	2022/12/3	dry	0.77362611200	Murids	Muridae	1
59	Cheba Ling National Nature Reserve	Q6	0O05	C114	1440601.08420000000	2767054.34650000000	111	0O050609.MP4	video	2022/12/3	dry	0.77362611200	Spotted Linsang	Prionodon pardicolor	1
60	Cheba Ling National Nature Reserve	Q6	0O05	C114	1440601.08420000000	2767054.34650000000	111	0O050613.MP4	video	2022/12/4	dry	0.75573558100	Murids	Muridae	1
61	Cheba Ling National Nature Reserve	Q6	0O05	C114	1440601.08420000000	2767054.34650000000	111	0O050619.MP4	video	2022/12/4	dry	1.01539016300	Murids	Muridae	1
62	Cheba Ling National Nature Reserve	Q6	0O05	C114	1440601.08420000000	2767054.34650000000	111	0O050624.JPG	image	2022/12/5	dry	2.61064302700	Silver Pheasant	Lophura nycthemera	1
63	Cheba Ling National Nature Reserve	Q6	0O05	C114	1440601.08420000000	2767054.34650000000	111	0O050642.JPG	image	2022/12/13	dry	1.95941202700	Silver Pheasant	Lophura nycthemera	1
64	Cheba Ling National Nature Reserve	Q6	0O05	C114	1440601.08420000000	2767054.34650000000	111	0O050654.JPG	image	2022/12/16	dry	1.73385028600	Silver Pheasant	Lophura nycthemera	1
65	Cheba Ling National Nature Reserve	Q6	0O05	C114	1440601.08420000000	2767054.34650000000	111	0O050639.MP4	video	2022/12/12	dry	5.37684609500	Murids	Muridae	1
66	Cheba Ling National Nature Reserve	R6	0P05	C117	1440977.96180000000	2767473.02250000000	111	0P050053.MP4	video	2022/9/17	rainy	0.06981693200	Murids	Muridae	1
67	Cheba Ling National Nature Reserve	R6	0P05	C117	1440977.96180000000	2767473.02250000000	111	0P050056.JPG	image	2022/9/18	rainy	3.19727563900	Silver Pheasant	Lophura nycthemera	1
68	Cheba Ling National Nature Reserve	R6	0P05	C117	1440977.96180000000	2767473.02250000000	111	0P050068.JPG	image	2022/9/22	rainy	2.22910733900	Silver Pheasant	Lophura nycthemera	1
69	Cheba Ling National Nature Reserve	R6	0P05	C117	1440977.96180000000	2767473.02250000000	111	0P050085.MP4	video	2022/9/24	rainy	6.08151495800	Murids	Muridae	1
70	Cheba Ling National Nature Reserve	R6	0P05	C117	1440977.96180000000	2767473.02250000000	111	0P050087.MP4	video	2022/9/27	rainy	0.59081501700	Murids	Muridae	1
71	Cheba Ling National Nature Reserve	R6	0P05	C117	1440977.96180000000	2767473.02250000000	111	0P050104.JPG	image	2022/9/29	rainy	2.60302042100	Silver Pheasant	Lophura nycthemera	1
72	Cheba Ling National Nature Reserve	R6	0P05	C117	1440977.96180000000	2767473.02250000000	111	0P050110.JPG	image	2022/10/2	dry	2.67889735700	Silver Pheasant	Lophura nycthemera	1
73	Cheba Ling National Nature Reserve	R6	0P05	C117	1440977.96180000000	2767473.02250000000	111	0P050114.JPG	image	2022/10/4	dry	2.36621591300	Silver Pheasant	Lophura nycthemera	1
74	Cheba Ling National Nature Reserve	R6	0P05	C117	1440977.96180000000	2767473.02250000000	111	0P050116.JPG	image	2022/10/4	dry	2.50314464300	Silver Pheasant	Lophura nycthemera	1
75	Cheba Ling National Nature Reserve	R6	0P05	C117	1440977.96180000000	2767473.02250000000	111	0P050120.JPG	image	2022/10/5	dry	4.45061972800	Silver Pheasant	Lophura nycthemera	1
76	Cheba Ling National Nature Reserve	R6	0P05	C117	1440977.96180000000	2767473.02250000000	111	0P050124.JPG	image	2022/10/7	dry	3.59200131200	Silver Pheasant	Lophura nycthemera	1
77	Cheba Ling National Nature Reserve	R6	0P05	C117	1440977.96180000000	2767473.02250000000	111	0P050125.MP4	video	2022/10/8	dry	0.90962122400	Murids	Muridae	1
78	Cheba Ling National Nature Reserve	R6	0P05	C117	1440977.96180000000	2767473.02250000000	111	0P050134.JPG	image	2022/10/9	dry	3.39111449600	Silver Pheasant	Lophura nycthemera	1
79	Cheba Ling National Nature Reserve	R6	0P05	C117	1440977.96180000000	2767473.02250000000	111	0P050140.JPG	image	2022/10/11	dry	1.56714588000	Silver Pheasant	Lophura nycthemera	1
80	Cheba Ling National Nature Reserve	R6	0P05	C117	1440977.96180000000	2767473.02250000000	111	0P050137.MP4	video	2022/10/10	dry	4.95879396600	Murids	Muridae	1
81	Cheba Ling National Nature Reserve	R6	0P05	C117	1440977.96180000000	2767473.02250000000	111	0P050152.JPG	image	2022/10/14	dry	1.98444897700	White-necklaced Partridge	Arborophila gingica	1
82	Cheba Ling National Nature Reserve	R6	0P05	C117	1440977.96180000000	2767473.02250000000	111	0P050150.JPG	image	2022/10/13	dry	2.45338894300	Silver Pheasant	Lophura nycthemera	1
83	Cheba Ling National Nature Reserve	R6	0P05	C117	1440977.96180000000	2767473.02250000000	111	0P050160.JPG	image	2022/10/16	dry	1.56179971300	Silver Pheasant	Lophura nycthemera	1
84	Cheba Ling National Nature Reserve	R6	0P05	C117	1440977.96180000000	2767473.02250000000	111	0P050162.JPG	image	2022/10/16	dry	2.04975079200	Silver Pheasant	Lophura nycthemera	2
85	Cheba Ling National Nature Reserve	R6	0P05	C117	1440977.96180000000	2767473.02250000000	111	0P050165.MP4	video	2022/10/17	dry	1.00045422000	Masked palm Civet	Paguma larvata	1
86	Cheba Ling National Nature Reserve	R6	0P05	C117	1440977.96180000000	2767473.02250000000	111	0P050172.JPG	image	2022/10/19	dry	2.36003985700	Silver Pheasant	Lophura nycthemera	1
87	Cheba Ling National Nature Reserve	R6	0P05	C117	1440977.96180000000	2767473.02250000000	111	0P050176.JPG	image	2022/10/21	dry	2.91142941600	Silver Pheasant	Lophura nycthemera	1
88	Cheba Ling National Nature Reserve	R6	0P05	C117	1440977.96180000000	2767473.02250000000	111	0P050173.MP4	video	2022/10/21	dry	1.76915713400	White-necklaced Partridge	Arborophila gingica	1
89	Cheba Ling National Nature Reserve	R6	0P05	C117	1440977.96180000000	2767473.02250000000	111	0P050194.JPG	image	2022/10/22	dry	4.17067096200	Silver Pheasant	Lophura nycthemera	1
90	Cheba Ling National Nature Reserve	R6	0P05	C117	1440977.96180000000	2767473.02250000000	111	0P050230.JPG	image	2022/10/24	dry	2.52606582100	Silver Pheasant	Lophura nycthemera	1
91	Cheba Ling National Nature Reserve	R6	0P05	C117	1440977.96180000000	2767473.02250000000	111	0P050243.MP4	video	2022/10/25	dry	1.56796151800	Silver Pheasant	Lophura nycthemera	2
92	Cheba Ling National Nature Reserve	R6	0P05	C117	1440977.96180000000	2767473.02250000000	111	0P050256.JPG	image	2022/10/26	dry	2.53861995200	Silver Pheasant	Lophura nycthemera	1
93	Cheba Ling National Nature Reserve	R6	0P05	C117	1440977.96180000000	2767473.02250000000	111	0P050280.JPG	image	2022/10/29	dry	3.45049032800	Silver Pheasant	Lophura nycthemera	1
94	Cheba Ling National Nature Reserve	R6	0P05	C117	1440977.96180000000	2767473.02250000000	111	0P050282.JPG	image	2022/10/31	dry	1.99898377500	Silver Pheasant	Lophura nycthemera	1
95	Cheba Ling National Nature Reserve	R6	0P05	C117	1440977.96180000000	2767473.02250000000	111	0P050287.MP4	video	2022/11/3	dry	0.12148258400	Murids	Muridae	1
96	Cheba Ling National Nature Reserve	R6	0P05	C117	1440977.96180000000	2767473.02250000000	111	0P050296.JPG	image	2022/11/4	dry	3.69872187700	Silver Pheasant	Lophura nycthemera	1
97	Cheba Ling National Nature Reserve	R6	0P05	C117	1440977.96180000000	2767473.02250000000	111	0P050300.JPG	image	2022/11/7	dry	1.59734419300	Silver Pheasant	Lophura nycthemera	1
98	Cheba Ling National Nature Reserve	R6	0P05	C117	1440977.96180000000	2767473.02250000000	111	0P050309.MP4	video	2022/11/7	dry	2.67759076800	Silver Pheasant	Lophura nycthemera	1
99	Cheba Ling National Nature Reserve	R6	0P05	C117	1440977.96180000000	2767473.02250000000	111	0P050334.JPG	image	2022/11/7	dry	3.78614074800	Silver Pheasant	Lophura nycthemera	1
100	Cheba Ling National Nature Reserve	R6	0P05	C117	1440977.96180000000	2767473.02250000000	111	0P050344.JPG	image	2022/11/8	dry	3.91456201500	Silver Pheasant	Lophura nycthemera	1
101	Cheba Ling National Nature Reserve	R6	0P05	C117	1440977.96180000000	2767473.02250000000	111	0P050354.JPG	image	2022/11/8	dry	4.51469951400	Silver Pheasant	Lophura nycthemera	1
102	Cheba Ling National Nature Reserve	R6	0P05	C117	1440977.96180000000	2767473.02250000000	111	0P050355.MP4	video	2022/11/9	dry	1.96052955800	Silver Pheasant	Lophura nycthemera	2
103	Cheba Ling National Nature Reserve	R6	0P05	C117	1440977.96180000000	2767473.02250000000	111	0P050363.MP4	video	2022/11/9	dry	2.50963563100	Silver Pheasant	Lophura nycthemera	1
104	Cheba Ling National Nature Reserve	R6	0P05	C117	1440977.96180000000	2767473.02250000000	111	0P050386.JPG	image	2022/11/9	dry	3.30015902200	Silver Pheasant	Lophura nycthemera	1
105	Cheba Ling National Nature Reserve	R6	0P05	C117	1440977.96180000000	2767473.02250000000	111	0P050418.JPG	image	2022/11/10	dry	2.72624352200	Silver Pheasant	Lophura nycthemera	1
106	Cheba Ling National Nature Reserve	R6	0P05	C117	1440977.96180000000	2767473.02250000000	111	0P050442.JPG	image	2022/11/10	dry	3.59872952900	Silver Pheasant	Lophura nycthemera	1
107	Cheba Ling National Nature Reserve	R6	0P05	C117	1440977.96180000000	2767473.02250000000	111	0P050452.JPG	image	2022/11/11	dry	2.26431126400	Silver Pheasant	Lophura nycthemera	1
108	Cheba Ling National Nature Reserve	R6	0P05	C117	1440977.96180000000	2767473.02250000000	111	0P050454.JPG	image	2022/11/11	dry	2.97677879500	Silver Pheasant	Lophura nycthemera	1
109	Cheba Ling National Nature Reserve	R6	0P05	C117	1440977.96180000000	2767473.02250000000	111	0P050464.JPG	image	2022/11/12	dry	3.84183515700	Silver Pheasant	Lophura nycthemera	1
110	Cheba Ling National Nature Reserve	R6	0P05	C117	1440977.96180000000	2767473.02250000000	111	0P050474.JPG	image	2022/11/12	dry	4.18914750100	Silver Pheasant	Lophura nycthemera	1
111	Cheba Ling National Nature Reserve	R6	0P05	C117	1440977.96180000000	2767473.02250000000	111	0P050526.JPG	image	2022/11/13	dry	1.78363895000	Silver Pheasant	Lophura nycthemera	1
112	Cheba Ling National Nature Reserve	R6	0P05	C117	1440977.96180000000	2767473.02250000000	111	0P050554.JPG	image	2022/11/13	dry	6.14656535800	Ferret Badger	Melogale moschata	1
113	Cheba Ling National Nature Reserve	R6	0P05	C117	1440977.96180000000	2767473.02250000000	111	0P050556.JPG	image	2022/11/15	dry	2.08853491000	Silver Pheasant	Lophura nycthemera	1
114	Cheba Ling National Nature Reserve	R6	0P05	C117	1440977.96180000000	2767473.02250000000	111	0P050562.JPG	image	2022/11/17	dry	2.67336444000	Silver Pheasant	Lophura nycthemera	1
115	Cheba Ling National Nature Reserve	R6	0P05	C117	1440977.96180000000	2767473.02250000000	111	0P050568.JPG	image	2022/11/17	dry	3.33517667200	Silver Pheasant	Lophura nycthemera	1
116	Cheba Ling National Nature Reserve	R6	0P05	C117	1440977.96180000000	2767473.02250000000	111	0P050570.JPG	image	2022/11/17	dry	3.54139352600	Silver Pheasant	Lophura nycthemera	1
117	Cheba Ling National Nature Reserve	R6	0P05	C117	1440977.96180000000	2767473.02250000000	111	0P050574.JPG	image	2022/11/17	dry	5.91242299000	Ferret Badger	Melogale moschata	1
118	Cheba Ling National Nature Reserve	R6	0P05	C117	1440977.96180000000	2767473.02250000000	111	0P050581.MP4	video	2022/11/21	dry	4.41734242200	Silver Pheasant	Lophura nycthemera	1
119	Cheba Ling National Nature Reserve	R6	0P05	C117	1440977.96180000000	2767473.02250000000	111	0P050588.JPG	image	2022/11/22	dry	3.58215004000	Silver Pheasant	Lophura nycthemera	1
120	Cheba Ling National Nature Reserve	R6	0P05	C117	1440977.96180000000	2767473.02250000000	111	0P050620.JPG	image	2022/11/22	dry	4.10386345900	Silver Pheasant	Lophura nycthemera	1
121	Cheba Ling National Nature Reserve	R6	0P05	C117	1440977.96180000000	2767473.02250000000	111	0P050628.JPG	image	2022/11/23	dry	3.26700320600	Silver Pheasant	Lophura nycthemera	1
122	Cheba Ling National Nature Reserve	R6	0P05	C117	1440977.96180000000	2767473.02250000000	111	0P050632.JPG	image	2022/11/25	dry	2.84254763500	Silver Pheasant	Lophura nycthemera	1
123	Cheba Ling National Nature Reserve	R6	0P05	C117	1440977.96180000000	2767473.02250000000	111	0P050636.JPG	image	2022/12/3	dry	2.30737213000	Silver Pheasant	Lophura nycthemera	1
124	Cheba Ling National Nature Reserve	R6	0P05	C117	1440977.96180000000	2767473.02250000000	111	0P050638.JPG	image	2022/12/3	dry	2.47863324400	Silver Pheasant	Lophura nycthemera	1
125	Cheba Ling National Nature Reserve	R6	0P05	C117	1440977.96180000000	2767473.02250000000	111	0P050644.JPG	image	2022/12/4	dry	3.45069364700	Silver Pheasant	Lophura nycthemera	1
126	Cheba Ling National Nature Reserve	R6	0P05	C117	1440977.96180000000	2767473.02250000000	111	0P050648.JPG	image	2022/12/4	dry	3.64660115800	Silver Pheasant	Lophura nycthemera	3
127	Cheba Ling National Nature Reserve	R6	0P05	C117	1440977.96180000000	2767473.02250000000	111	0P050666.JPG	image	2022/12/6	dry	1.88210869500	Silver Pheasant	Lophura nycthemera	2
128	Cheba Ling National Nature Reserve	R6	0P05	C117	1440977.96180000000	2767473.02250000000	111	0P050661.MP4	video	2022/12/5	dry	0.96592753500	Ferret Badger	Melogale moschata	1
129	Cheba Ling National Nature Reserve	R6	0P05	C117	1440977.96180000000	2767473.02250000000	111	0P050680.JPG	image	2022/12/6	dry	2.74557469700	Silver Pheasant	Lophura nycthemera	1
130	Cheba Ling National Nature Reserve	R6	0P05	C117	1440977.96180000000	2767473.02250000000	111	0P050682.JPG	image	2022/12/6	dry	3.51582562300	Silver Pheasant	Lophura nycthemera	1
131	Cheba Ling National Nature Reserve	R6	0P05	C117	1440977.96180000000	2767473.02250000000	111	0P050684.JPG	image	2022/12/6	dry	4.15361301400	Silver Pheasant	Lophura nycthemera	1
132	Cheba Ling National Nature Reserve	R6	0P05	C117	1440977.96180000000	2767473.02250000000	111	0P050698.JPG	image	2022/12/9	dry	1.95646299500	Silver Pheasant	Lophura nycthemera	1
133	Cheba Ling National Nature Reserve	R6	0P05	C117	1440977.96180000000	2767473.02250000000	111	0P050700.JPG	image	2022/12/11	dry	2.35912308200	Silver Pheasant	Lophura nycthemera	1
134	Cheba Ling National Nature Reserve	R6	0P05	C117	1440977.96180000000	2767473.02250000000	111	0P050708.JPG	image	2022/12/14	dry	3.15955253700	Silver Pheasant	Lophura nycthemera	1
135	Cheba Ling National Nature Reserve	R6	0P05	C117	1440977.96180000000	2767473.02250000000	111	0P050710.JPG	image	2022/12/15	dry	3.40378696000	Silver Pheasant	Lophura nycthemera	1
136	Cheba Ling National Nature Reserve	R6	0P05	C117	1440977.96180000000	2767473.02250000000	111	0P050714.JPG	image	2022/12/15	dry	3.94137906400	Silver Pheasant	Lophura nycthemera	1
137	Cheba Ling National Nature Reserve	R6	0P05	C117	1440977.96180000000	2767473.02250000000	111	0P050720.JPG	image	2022/12/17	dry	2.67861802700	Silver Pheasant	Lophura nycthemera	1
138	Cheba Ling National Nature Reserve	R6	0P05	C117	1440977.96180000000	2767473.02250000000	111	0P050724.JPG	image	2022/12/17	dry	4.19861369300	Silver Pheasant	Lophura nycthemera	1
139	Cheba Ling National Nature Reserve	R6	0P05	C117	1440977.96180000000	2767473.02250000000	111	0P050790.JPG	image	2022/12/30	dry	3.06637336300	Silver Pheasant	Lophura nycthemera	3
140	Cheba Ling National Nature Reserve	R6	0P05	C117	1440977.96180000000	2767473.02250000000	111	0P050796.JPG	image	2022/12/30	dry	3.25860148700	Silver Pheasant	Lophura nycthemera	1
141	Cheba Ling National Nature Reserve	P7	0N06	C110	1439501.38440000000	2766338.85150000000	110	0N060030.JPG	image	2022/9/19	rainy	5.43175942300	Murids	Muridae	1
142	Cheba Ling National Nature Reserve	P7	0N06	C110	1439501.38440000000	2766338.85150000000	110	0N060034.JPG	image	2022/9/21	rainy	6.22133655400	Murids	Muridae	1
143	Cheba Ling National Nature Reserve	P7	0N06	C110	1439501.38440000000	2766338.85150000000	110	0N060038.JPG	image	2022/9/24	rainy	5.41728068700	Ferret Badger	Melogale moschata	1
144	Cheba Ling National Nature Reserve	P7	0N06	C110	1439501.38440000000	2766338.85150000000	110	0N060035.MP4	video	2022/9/22	rainy	5.40627870500	Murids	Muridae	1
145	Cheba Ling National Nature Reserve	P7	0N06	C110	1439501.38440000000	2766338.85150000000	110	0N060037.MP4	video	2022/9/24	rainy	5.41728068700	Murids	Muridae	1
146	Cheba Ling National Nature Reserve	P7	0N06	C110	1439501.38440000000	2766338.85150000000	110	0N060060.JPG	image	2022/9/30	rainy	0.39589873200	Murids	Muridae	1
147	Cheba Ling National Nature Reserve	P7	0N06	C110	1439501.38440000000	2766338.85150000000	110	0N060057.MP4	video	2022/9/29	rainy	0.20368411500	Murids	Muridae	1
148	Cheba Ling National Nature Reserve	P7	0N06	C110	1439501.38440000000	2766338.85150000000	110	0N060068.JPG	image	2022/10/7	dry	0.86274765900	Murids	Muridae	1
149	Cheba Ling National Nature Reserve	P7	0N06	C110	1439501.38440000000	2766338.85150000000	110	0N060063.MP4	video	2022/10/5	dry	0.34293063600	Murids	Muridae	1
150	Cheba Ling National Nature Reserve	P7	0N06	C110	1439501.38440000000	2766338.85150000000	110	0N060074.JPG	image	2022/10/18	dry	5.60737765900	Ferret Badger	Melogale moschata	1
151	Cheba Ling National Nature Reserve	P7	0N06	C110	1439501.38440000000	2766338.85150000000	110	0N060073.MP4	video	2022/10/18	dry	5.60737765900	Masked palm Civet	Paguma larvata	1
152	Cheba Ling National Nature Reserve	P7	0N06	C110	1439501.38440000000	2766338.85150000000	110	0N060088.JPG	image	2022/10/23	dry	2.51261065500	Silver Pheasant	Lophura nycthemera	1
153	Cheba Ling National Nature Reserve	P7	0N06	C110	1439501.38440000000	2766338.85150000000	110	0N060094.JPG	image	2022/10/24	dry	0.59395523300	Murids	Muridae	1
154	Cheba Ling National Nature Reserve	P7	0N06	C110	1439501.38440000000	2766338.85150000000	110	0N060100.JPG	image	2022/10/27	dry	1.40622640300	Spotted Linsang	Prionodon pardicolor	1
155	Cheba Ling National Nature Reserve	P7	0N06	C110	1439501.38440000000	2766338.85150000000	110	0N060118.JPG	image	2022/10/30	dry	0.51621162500	Murids	Muridae	1
156	Cheba Ling National Nature Reserve	P7	0N06	C110	1439501.38440000000	2766338.85150000000	110	0N060119.MP4	video	2022/11/1	dry	0.72382656900	Murids	Muridae	1
157	Cheba Ling National Nature Reserve	P7	0N06	C110	1439501.38440000000	2766338.85150000000	110	0N060122.JPG	image	2022/11/3	dry	6.25739129400	Murids	Muridae	1
158	Cheba Ling National Nature Reserve	P7	0N06	C110	1439501.38440000000	2766338.85150000000	110	0N060124.JPG	image	2022/11/3	dry	3.07923137800	Silver Pheasant	Lophura nycthemera	1
159	Cheba Ling National Nature Reserve	P7	0N06	C110	1439501.38440000000	2766338.85150000000	110	0N060126.JPG	image	2022/11/4	dry	3.02747914800	Silver Pheasant	Lophura nycthemera	1
160	Cheba Ling National Nature Reserve	P7	0N06	C110	1439501.38440000000	2766338.85150000000	110	0N060140.JPG	image	2022/11/6	dry	2.88555290300	Silver Pheasant	Lophura nycthemera	1
161	Cheba Ling National Nature Reserve	P7	0N06	C110	1439501.38440000000	2766338.85150000000	110	0N060160.JPG	image	2022/11/9	dry	1.20368439300	Masked palm Civet	Paguma larvata	1
162	Cheba Ling National Nature Reserve	P7	0N06	C110	1439501.38440000000	2766338.85150000000	110	0N060244.JPG	image	2022/11/15	dry	3.13525310500	Silver Pheasant	Lophura nycthemera	2
163	Cheba Ling National Nature Reserve	P7	0N06	C110	1439501.38440000000	2766338.85150000000	110	0N060253.MP4	video	2022/11/25	dry	5.37615253200	Murids	Muridae	1
164	Cheba Ling National Nature Reserve	P7	0N06	C110	1439501.38440000000	2766338.85150000000	110	0N060316.JPG	image	2022/12/25	dry	1.16560860500	Ferret Badger	Melogale moschata	1
165	Cheba Ling National Nature Reserve	P7	0N06	C110	1439501.38440000000	2766338.85150000000	110	0N060318.JPG	image	2022/12/25	dry	2.44628950600	Silver Pheasant	Lophura nycthemera	1
166	Cheba Ling National Nature Reserve	P7	0N06	C110	1439501.38440000000	2766338.85150000000	110	0N060326.JPG	image	2022/12/26	dry	0.10028042100	Ferret Badger	Melogale moschata	1
167	Cheba Ling National Nature Reserve	P7	0N06	C110	1439501.38440000000	2766338.85150000000	110	0N060327.MP4	video	2022/12/26	dry	0.10028042100	Murids	Muridae	1
168	Cheba Ling National Nature Reserve	P7	0N06	C110	1439501.38440000000	2766338.85150000000	110	0N060336.JPG	image	2022/12/30	dry	0.68766772900	Ferret Badger	Melogale moschata	1
169	Cheba Ling National Nature Reserve	P7	0N06	C110	1439501.38440000000	2766338.85150000000	110	0N060340.JPG	image	2022/12/30	dry	1.31004975800	Ferret Badger	Melogale moschata	1
170	Cheba Ling National Nature Reserve	P7	0N06	C110	1439501.38440000000	2766338.85150000000	110	0N060339.MP4	video	2022/12/22	dry	6.16452895900	Ferret Badger	Melogale moschata	1
171	Cheba Ling National Nature Reserve	Q7	0O06	C115	1440649.83910000000	2765917.52210000000	110	0O060046.JPG	image	2022/9/17	rainy	4.70753437300	Silver Pheasant	Lophura nycthemera	2
172	Cheba Ling National Nature Reserve	Q7	0O06	C115	1440649.83910000000	2765917.52210000000	110	0O060062.JPG	image	2022/9/18	rainy	4.67359253500	Silver Pheasant	Lophura nycthemera	2
173	Cheba Ling National Nature Reserve	Q7	0O06	C115	1440649.83910000000	2765917.52210000000	110	0O060079.MP4	video	2022/9/18	rainy	5.55771253300	Murids	Muridae	1
174	Cheba Ling National Nature Reserve	Q7	0O06	C115	1440649.83910000000	2765917.52210000000	110	0O060082.JPG	image	2022/9/19	rainy	3.82913758600	Silver Pheasant	Lophura nycthemera	2
175	Cheba Ling National Nature Reserve	Q7	0O06	C115	1440649.83910000000	2765917.52210000000	110	0O060088.JPG	image	2022/9/19	rainy	4.59235466700	Silver Pheasant	Lophura nycthemera	2
176	Cheba Ling National Nature Reserve	Q7	0O06	C115	1440649.83910000000	2765917.52210000000	110	0O060112.JPG	image	2022/9/21	rainy	1.57931241300	Silver Pheasant	Lophura nycthemera	1
177	Cheba Ling National Nature Reserve	Q7	0O06	C115	1440649.83910000000	2765917.52210000000	110	0O060215.MP4	video	2022/9/22	rainy	0.54927719000	Murids	Muridae	1
178	Cheba Ling National Nature Reserve	Q7	0O06	C115	1440649.83910000000	2765917.52210000000	110	0O060226.JPG	image	2022/9/23	rainy	0.47923064500	Murids	Muridae	1
179	Cheba Ling National Nature Reserve	Q7	0O06	C115	1440649.83910000000	2765917.52210000000	110	0O060233.MP4	video	2022/9/23	rainy	5.85038102600	Murids	Muridae	1
180	Cheba Ling National Nature Reserve	Q7	0O06	C115	1440649.83910000000	2765917.52210000000	110	0O060240.JPG	image	2022/9/24	rainy	1.57029987000	Silver Pheasant	Lophura nycthemera	1
181	Cheba Ling National Nature Reserve	Q7	0O06	C115	1440649.83910000000	2765917.52210000000	110	0O060250.JPG	image	2022/9/27	rainy	0.93604058800	Murids	Muridae	1
182	Cheba Ling National Nature Reserve	Q7	0O06	C115	1440649.83910000000	2765917.52210000000	110	0O060254.JPG	image	2022/9/28	rainy	0.74372508200	Murids	Muridae	1
183	Cheba Ling National Nature Reserve	Q7	0O06	C115	1440649.83910000000	2765917.52210000000	110	0O060271.MP4	video	2022/10/2	dry	0.33242771400	Masked palm Civet	Paguma larvata	1
184	Cheba Ling National Nature Reserve	Q7	0O06	C115	1440649.83910000000	2765917.52210000000	110	0O060269.MP4	video	2022/10/1	dry	0.92576481000	Murids	Muridae	1
185	Cheba Ling National Nature Reserve	Q7	0O06	C115	1440649.83910000000	2765917.52210000000	110	0O060278.JPG	image	2022/10/3	dry	6.26214592400	Murids	Muridae	1
186	Cheba Ling National Nature Reserve	Q7	0O06	C115	1440649.83910000000	2765917.52210000000	110	0O060284.JPG	image	2022/10/4	dry	6.27646630400	Murids	Muridae	1
187	Cheba Ling National Nature Reserve	Q7	0O06	C115	1440649.83910000000	2765917.52210000000	110	0O060279.MP4	video	2022/10/3	dry	0.67437893100	Murids	Muridae	1
188	Cheba Ling National Nature Reserve	Q7	0O06	C115	1440649.83910000000	2765917.52210000000	110	0O060290.JPG	image	2022/10/5	dry	1.90566892300	White-necklaced Partridge	Arborophila gingica	1
189	Cheba Ling National Nature Reserve	Q7	0O06	C115	1440649.83910000000	2765917.52210000000	110	0O060294.JPG	image	2022/10/6	dry	4.76324416900	Silver Pheasant	Lophura nycthemera	1
190	Cheba Ling National Nature Reserve	Q7	0O06	C115	1440649.83910000000	2765917.52210000000	110	0O060298.JPG	image	2022/10/7	dry	1.62341364700	Silver Pheasant	Lophura nycthemera	2
191	Cheba Ling National Nature Reserve	Q7	0O06	C115	1440649.83910000000	2765917.52210000000	110	0O060314.JPG	image	2022/10/14	dry	4.76147195700	Silver Pheasant	Lophura nycthemera	1
192	Cheba Ling National Nature Reserve	Q7	0O06	C115	1440649.83910000000	2765917.52210000000	110	0O060323.MP4	video	2022/10/16	dry	5.01762954400	Murids	Muridae	1
193	Cheba Ling National Nature Reserve	Q7	0O06	C115	1440649.83910000000	2765917.52210000000	110	0O060330.JPG	image	2022/10/18	dry	1.60667858000	Silver Pheasant	Lophura nycthemera	1
194	Cheba Ling National Nature Reserve	Q7	0O06	C115	1440649.83910000000	2765917.52210000000	110	0O060325.MP4	video	2022/10/16	dry	5.09347433300	Ferret Badger	Melogale moschata	1
195	Cheba Ling National Nature Reserve	Q7	0O06	C115	1440649.83910000000	2765917.52210000000	110	0O060364.JPG	image	2022/10/21	dry	4.74499587500	Silver Pheasant	Lophura nycthemera	4
196	Cheba Ling National Nature Reserve	Q7	0O06	C115	1440649.83910000000	2765917.52210000000	110	0O060368.JPG	image	2022/10/22	dry	1.54535678700	Silver Pheasant	Lophura nycthemera	1
197	Cheba Ling National Nature Reserve	Q7	0O06	C115	1440649.83910000000	2765917.52210000000	110	0O060382.JPG	image	2022/10/28	dry	0.15871544900	Masked palm Civet	Paguma larvata	1
198	Cheba Ling National Nature Reserve	Q7	0O06	C115	1440649.83910000000	2765917.52210000000	110	0O060400.JPG	image	2022/10/29	dry	2.38784829200	Silver Pheasant	Lophura nycthemera	1
199	Cheba Ling National Nature Reserve	Q7	0O06	C115	1440649.83910000000	2765917.52210000000	110	0O060416.JPG	image	2022/10/31	dry	2.03621884600	Silver Pheasant	Lophura nycthemera	1
200	Cheba Ling National Nature Reserve	Q7	0O06	C115	1440649.83910000000	2765917.52210000000	110	0O060420.JPG	image	2022/11/1	dry	1.69836732600	Silver Pheasant	Lophura nycthemera	1
201	Cheba Ling National Nature Reserve	Q7	0O06	C115	1440649.83910000000	2765917.52210000000	110	0O060428.JPG	image	2022/11/2	dry	1.59763260900	Silver Pheasant	Lophura nycthemera	1
202	Cheba Ling National Nature Reserve	Q7	0O06	C115	1440649.83910000000	2765917.52210000000	110	0O060432.JPG	image	2022/11/3	dry	3.31360076800	Silver Pheasant	Lophura nycthemera	1
203	Cheba Ling National Nature Reserve	Q7	0O06	C115	1440649.83910000000	2765917.52210000000	110	0O060472.JPG	image	2022/11/6	dry	4.26539476100	Silver Pheasant	Lophura nycthemera	1
204	Cheba Ling National Nature Reserve	Q7	0O06	C115	1440649.83910000000	2765917.52210000000	110	0O060478.JPG	image	2022/11/8	dry	1.72193599600	Silver Pheasant	Lophura nycthemera	2
205	Cheba Ling National Nature Reserve	Q7	0O06	C115	1440649.83910000000	2765917.52210000000	110	0O060488.JPG	image	2022/11/8	dry	4.72507009800	Silver Pheasant	Lophura nycthemera	1
206	Cheba Ling National Nature Reserve	Q7	0O06	C115	1440649.83910000000	2765917.52210000000	110	0O060512.JPG	image	2022/11/10	dry	0.69663003500	Masked palm Civet	Paguma larvata	1
207	Cheba Ling National Nature Reserve	Q7	0O06	C115	1440649.83910000000	2765917.52210000000	110	0O060535.MP4	video	2022/11/11	dry	1.56681462500	Silver Pheasant	Lophura nycthemera	1
208	Cheba Ling National Nature Reserve	Q7	0O06	C115	1440649.83910000000	2765917.52210000000	110	0O060572.JPG	image	2022/11/11	dry	4.74287191400	Silver Pheasant	Lophura nycthemera	3
209	Cheba Ling National Nature Reserve	Q7	0O06	C115	1440649.83910000000	2765917.52210000000	110	0O060654.JPG	image	2022/11/13	dry	4.75420424400	Silver Pheasant	Lophura nycthemera	1
210	Cheba Ling National Nature Reserve	Q7	0O06	C115	1440649.83910000000	2765917.52210000000	110	0O060686.JPG	image	2022/11/17	dry	1.87727689700	Silver Pheasant	Lophura nycthemera	1
211	Cheba Ling National Nature Reserve	Q7	0O06	C115	1440649.83910000000	2765917.52210000000	110	0O060689.MP4	video	2022/11/17	dry	6.19652278600	Murids	Muridae	1
212	Cheba Ling National Nature Reserve	Q7	0O06	C115	1440649.83910000000	2765917.52210000000	110	0O060712.JPG	image	2022/11/19	dry	1.63576286600	Silver Pheasant	Lophura nycthemera	1
213	Cheba Ling National Nature Reserve	Q7	0O06	C115	1440649.83910000000	2765917.52210000000	110	0O060709.MP4	video	2022/11/18	dry	5.89998570100	Murids	Muridae	1
214	Cheba Ling National Nature Reserve	Q7	0O06	C115	1440649.83910000000	2765917.52210000000	110	0O060738.JPG	image	2022/11/19	dry	2.26584475600	Chinese Bamboo Partridge	Bambusicola thoracicus	1
215	Cheba Ling National Nature Reserve	Q7	0O06	C115	1440649.83910000000	2765917.52210000000	110	0O060740.JPG	image	2022/11/20	dry	1.75768726500	Silver Pheasant	Lophura nycthemera	2
216	Cheba Ling National Nature Reserve	Q7	0O06	C115	1440649.83910000000	2765917.52210000000	110	0O060753.MP4	video	2022/11/23	dry	1.22370177900	Murids	Muridae	1
217	Cheba Ling National Nature Reserve	Q7	0O06	C115	1440649.83910000000	2765917.52210000000	110	0O060763.MP4	video	2022/11/24	dry	4.97160979600	Murids	Muridae	1
218	Cheba Ling National Nature Reserve	Q7	0O06	C115	1440649.83910000000	2765917.52210000000	110	0O060769.MP4	video	2022/11/25	dry	0.63183342100	Murids	Muridae	1
219	Cheba Ling National Nature Reserve	Q7	0O06	C115	1440649.83910000000	2765917.52210000000	110	0O060793.MP4	video	2022/11/26	dry	4.70027373600	Silver Pheasant	Lophura nycthemera	1
220	Cheba Ling National Nature Reserve	Q7	0O06	C115	1440649.83910000000	2765917.52210000000	110	0O060797.MP4	video	2022/11/26	dry	5.26506660000	Murids	Muridae	1
221	Cheba Ling National Nature Reserve	Q7	0O06	C115	1440649.83910000000	2765917.52210000000	110	0O060811.MP4	video	2022/12/1	dry	1.00666827000	Murids	Muridae	1
222	Cheba Ling National Nature Reserve	Q7	0O06	C115	1440649.83910000000	2765917.52210000000	110	0O060814.JPG	image	2022/12/3	dry	4.61185135400	Silver Pheasant	Lophura nycthemera	1
223	Cheba Ling National Nature Reserve	Q7	0O06	C115	1440649.83910000000	2765917.52210000000	110	0O060836.JPG	image	2022/12/11	dry	4.72780497200	Silver Pheasant	Lophura nycthemera	1
224	Cheba Ling National Nature Reserve	Q7	0O06	C115	1440649.83910000000	2765917.52210000000	110	0O060862.JPG	image	2022/12/21	dry	4.78684700700	Silver Pheasant	Lophura nycthemera	1
225	Cheba Ling National Nature Reserve	Q7	0O06	C115	1440649.83910000000	2765917.52210000000	110	0O060868.JPG	image	2022/12/22	dry	4.71018160700	Silver Pheasant	Lophura nycthemera	3
226	Cheba Ling National Nature Reserve	Q7	0O06	C115	1440649.83910000000	2765917.52210000000	110	0O060877.MP4	video	2022/12/22	dry	6.09433955200	Murids	Muridae	1
227	Cheba Ling National Nature Reserve	Q7	0O06	C115	1440649.83910000000	2765917.52210000000	110	0O060888.JPG	image	2022/12/23	dry	1.62675285700	Silver Pheasant	Lophura nycthemera	3
228	Cheba Ling National Nature Reserve	Q7	0O06	C115	1440649.83910000000	2765917.52210000000	110	0O060890.JPG	image	2022/12/26	dry	1.75822946200	Silver Pheasant	Lophura nycthemera	3
229	Cheba Ling National Nature Reserve	Q7	0O06	C115	1440649.83910000000	2765917.52210000000	110	0O060906.JPG	image	2022/12/26	dry	5.96915014700	Murids	Muridae	1
230	Cheba Ling National Nature Reserve	Q7	0O06	C115	1440649.83910000000	2765917.52210000000	110	0O060903.MP4	video	2022/12/26	dry	5.39434009400	Murids	Muridae	1
231	Cheba Ling National Nature Reserve	Q7	0O06	C115	1440649.83910000000	2765917.52210000000	110	0O060908.JPG	image	2022/12/27	dry	0.34493161500	Murids	Muridae	1
232	Cheba Ling National Nature Reserve	Q7	0O06	C115	1440649.83910000000	2765917.52210000000	110	0O060912.JPG	image	2022/12/28	dry	0.67169574500	Murids	Muridae	1
233	Cheba Ling National Nature Reserve	Q7	0O06	C115	1440649.83910000000	2765917.52210000000	110	0O060913.MP4	video	2022/12/29	dry	0.47039807500	Murids	Muridae	1
234	Cheba Ling National Nature Reserve	Q7	0O06	C115	1440649.83910000000	2765917.52210000000	110	0O060928.JPG	image	2022/12/30	dry	4.92770101600	Leopard Cat	Prionailurus bengalensis	1
235	Cheba Ling National Nature Reserve	Q7	0O06	C115	1440649.83910000000	2765917.52210000000	110	0O060931.MP4	video	2022/12/30	dry	4.92770101600	Ferret Badger	Melogale moschata	1
236	Cheba Ling National Nature Reserve	Q7	0O06	C115	1440649.83910000000	2765917.52210000000	110	0O060933.MP4	video	2022/12/31	dry	0.34161905100	Murids	Muridae	1
237	Cheba Ling National Nature Reserve	Q7	0O06	C115	1440649.83910000000	2765917.52210000000	110	0O060970.JPG	image	2022/12/31	dry	4.72951115900	Silver Pheasant	Lophura nycthemera	1
238	Cheba Ling National Nature Reserve	R8	0O07	C116	1440835.48960000000	2765478.60410000000	110	0O070030.JPG	image	2022/9/20	rainy	5.00531092000	Ferret Badger	Melogale moschata	1
239	Cheba Ling National Nature Reserve	R8	0O07	C116	1440835.48960000000	2765478.60410000000	110	0O070034.JPG	image	2022/9/20	rainy	5.19148241100	Ferret Badger	Melogale moschata	1
240	Cheba Ling National Nature Reserve	R8	0O07	C116	1440835.48960000000	2765478.60410000000	110	0O070038.JPG	image	2022/9/21	rainy	4.62695697900	Silver Pheasant	Lophura nycthemera	1
241	Cheba Ling National Nature Reserve	R8	0O07	C116	1440835.48960000000	2765478.60410000000	110	0O070040.JPG	image	2022/9/22	rainy	4.56670635700	Silver Pheasant	Lophura nycthemera	2
242	Cheba Ling National Nature Reserve	R8	0O07	C116	1440835.48960000000	2765478.60410000000	110	0O070044.JPG	image	2022/9/23	rainy	4.54942739000	Silver Pheasant	Lophura nycthemera	1
243	Cheba Ling National Nature Reserve	R8	0O07	C116	1440835.48960000000	2765478.60410000000	110	0O070046.JPG	image	2022/9/24	rainy	0.65572246700	Masked palm Civet	Paguma larvata	1
244	Cheba Ling National Nature Reserve	R8	0O07	C116	1440835.48960000000	2765478.60410000000	110	0O070048.JPG	image	2022/9/24	rainy	4.15968995700	Silver Pheasant	Lophura nycthemera	1
245	Cheba Ling National Nature Reserve	R8	0O07	C116	1440835.48960000000	2765478.60410000000	110	0O070054.JPG	image	2022/9/25	rainy	3.45168449300	Silver Pheasant	Lophura nycthemera	1
246	Cheba Ling National Nature Reserve	R8	0O07	C116	1440835.48960000000	2765478.60410000000	110	0O070060.JPG	image	2022/9/28	rainy	1.83443590800	Silver Pheasant	Lophura nycthemera	1
247	Cheba Ling National Nature Reserve	R8	0O07	C116	1440835.48960000000	2765478.60410000000	110	0O070064.JPG	image	2022/9/28	rainy	4.61460048300	Silver Pheasant	Lophura nycthemera	1
248	Cheba Ling National Nature Reserve	R8	0O07	C116	1440835.48960000000	2765478.60410000000	110	0O070070.JPG	image	2022/9/29	rainy	4.44407358800	Silver Pheasant	Lophura nycthemera	1
249	Cheba Ling National Nature Reserve	R8	0O07	C116	1440835.48960000000	2765478.60410000000	110	0O070065.MP4	video	2022/9/28	rainy	5.15992432600	Ferret Badger	Melogale moschata	1
250	Cheba Ling National Nature Reserve	R8	0O07	C116	1440835.48960000000	2765478.60410000000	110	0O070082.JPG	image	2022/9/30	rainy	1.70507422100	Silver Pheasant	Lophura nycthemera	1
251	Cheba Ling National Nature Reserve	R8	0O07	C116	1440835.48960000000	2765478.60410000000	110	0O070084.JPG	image	2022/9/30	rainy	4.56205072600	Silver Pheasant	Lophura nycthemera	1
252	Cheba Ling National Nature Reserve	R8	0O07	C116	1440835.48960000000	2765478.60410000000	110	0O070086.JPG	image	2022/10/1	dry	1.87487937400	Silver Pheasant	Lophura nycthemera	1
253	Cheba Ling National Nature Reserve	R8	0O07	C116	1440835.48960000000	2765478.60410000000	110	0O070088.JPG	image	2022/10/2	dry	4.69376860700	Silver Pheasant	Lophura nycthemera	1
254	Cheba Ling National Nature Reserve	R8	0O07	C116	1440835.48960000000	2765478.60410000000	110	0O070091.MP4	video	2022/10/4	dry	4.66301076400	Silver Pheasant	Lophura nycthemera	2
255	Cheba Ling National Nature Reserve	R8	0O07	C116	1440835.48960000000	2765478.60410000000	110	0O070098.JPG	image	2022/10/7	dry	3.20090978800	Silver Pheasant	Lophura nycthemera	1
256	Cheba Ling National Nature Reserve	R8	0O07	C116	1440835.48960000000	2765478.60410000000	110	0O070102.JPG	image	2022/10/7	dry	4.71171822400	Silver Pheasant	Lophura nycthemera	1
257	Cheba Ling National Nature Reserve	R8	0O07	C116	1440835.48960000000	2765478.60410000000	110	0O070104.JPG	image	2022/10/11	dry	1.82674225800	Silver Pheasant	Lophura nycthemera	1
258	Cheba Ling National Nature Reserve	R8	0O07	C116	1440835.48960000000	2765478.60410000000	110	0O070106.JPG	image	2022/10/11	dry	3.18842614800	Silver Pheasant	Lophura nycthemera	1
259	Cheba Ling National Nature Reserve	R8	0O07	C116	1440835.48960000000	2765478.60410000000	110	0O070110.JPG	image	2022/10/11	dry	3.61843158900	Silver Pheasant	Lophura nycthemera	1
260	Cheba Ling National Nature Reserve	R8	0O07	C116	1440835.48960000000	2765478.60410000000	110	0O070114.JPG	image	2022/10/11	dry	4.40229566600	Silver Pheasant	Lophura nycthemera	1
261	Cheba Ling National Nature Reserve	R8	0O07	C116	1440835.48960000000	2765478.60410000000	110	0O070116.JPG	image	2022/10/12	dry	4.60793744000	Silver Pheasant	Lophura nycthemera	1
262	Cheba Ling National Nature Reserve	R8	0O07	C116	1440835.48960000000	2765478.60410000000	110	0O070119.MP4	video	2022/10/13	dry	5.32964405700	Murids	Muridae	1
263	Cheba Ling National Nature Reserve	R8	0O07	C116	1440835.48960000000	2765478.60410000000	110	0O070124.JPG	image	2022/10/15	dry	4.51613160400	Silver Pheasant	Lophura nycthemera	1
264	Cheba Ling National Nature Reserve	R8	0O07	C116	1440835.48960000000	2765478.60410000000	110	0O070122.JPG	image	2022/10/15	dry	2.62883355500	Silver Pheasant	Lophura nycthemera	1
265	Cheba Ling National Nature Reserve	R8	0O07	C116	1440835.48960000000	2765478.60410000000	110	0O070126.JPG	image	2022/10/15	dry	4.68318909000	Silver Pheasant	Lophura nycthemera	1
266	Cheba Ling National Nature Reserve	R8	0O07	C116	1440835.48960000000	2765478.60410000000	110	0O070140.JPG	image	2022/10/17	dry	0.30226837300	Murids	Muridae	1
267	Cheba Ling National Nature Reserve	R8	0O07	C116	1440835.48960000000	2765478.60410000000	110	0O070144.JPG	image	2022/10/18	dry	1.64759808800	Silver Pheasant	Lophura nycthemera	1
268	Cheba Ling National Nature Reserve	R8	0O07	C116	1440835.48960000000	2765478.60410000000	110	0O070146.JPG	image	2022/10/20	dry	4.35655839900	Silver Pheasant	Lophura nycthemera	1
269	Cheba Ling National Nature Reserve	R8	0O07	C116	1440835.48960000000	2765478.60410000000	110	0O070150.JPG	image	2022/10/21	dry	4.52877349800	Silver Pheasant	Lophura nycthemera	2
270	Cheba Ling National Nature Reserve	R8	0O07	C116	1440835.48960000000	2765478.60410000000	110	0O070154.JPG	image	2022/10/22	dry	5.18188819600	Masked palm Civet	Paguma larvata	3
271	Cheba Ling National Nature Reserve	R8	0O07	C116	1440835.48960000000	2765478.60410000000	110	0O070156.JPG	image	2022/10/23	dry	1.05648354400	Ferret Badger	Melogale moschata	1
272	Cheba Ling National Nature Reserve	R8	0O07	C116	1440835.48960000000	2765478.60410000000	110	0O070158.JPG	image	2022/10/23	dry	4.65945582400	Silver Pheasant	Lophura nycthemera	1
273	Cheba Ling National Nature Reserve	R8	0O07	C116	1440835.48960000000	2765478.60410000000	110	0O070163.MP4	video	2022/10/24	dry	4.55273764600	Silver Pheasant	Lophura nycthemera	1
274	Cheba Ling National Nature Reserve	R8	0O07	C116	1440835.48960000000	2765478.60410000000	110	0O070171.MP4	video	2022/10/26	dry	1.70818277100	Silver Pheasant	Lophura nycthemera	1
275	Cheba Ling National Nature Reserve	R8	0O07	C116	1440835.48960000000	2765478.60410000000	110	0O070173.MP4	video	2022/10/29	dry	4.45727692300	Silver Pheasant	Lophura nycthemera	1
276	Cheba Ling National Nature Reserve	R8	0O07	C116	1440835.48960000000	2765478.60410000000	110	0O070180.JPG	image	2022/11/3	dry	0.48086736300	Murids	Muridae	1
277	Cheba Ling National Nature Reserve	R8	0O07	C116	1440835.48960000000	2765478.60410000000	110	0O070177.MP4	video	2022/11/2	dry	5.69706914100	Murids	Muridae	1
278	Cheba Ling National Nature Reserve	R8	0O07	C116	1440835.48960000000	2765478.60410000000	110	0O070186.JPG	image	2022/11/4	dry	4.64635872500	Silver Pheasant	Lophura nycthemera	1
279	Cheba Ling National Nature Reserve	R8	0O07	C116	1440835.48960000000	2765478.60410000000	110	0O070192.JPG	image	2022/11/5	dry	0.86604740700	Murids	Muridae	1
280	Cheba Ling National Nature Reserve	R8	0O07	C116	1440835.48960000000	2765478.60410000000	110	0O070193.MP4	video	2022/11/5	dry	1.24469949400	Murids	Muridae	1
281	Cheba Ling National Nature Reserve	R8	0O07	C116	1440835.48960000000	2765478.60410000000	110	0O070206.JPG	image	2022/11/8	dry	4.55234497300	Silver Pheasant	Lophura nycthemera	1
282	Cheba Ling National Nature Reserve	R8	0O07	C116	1440835.48960000000	2765478.60410000000	110	0O070210.JPG	image	2022/11/9	dry	4.63488764700	Silver Pheasant	Lophura nycthemera	1
283	Cheba Ling National Nature Reserve	R8	0O07	C116	1440835.48960000000	2765478.60410000000	110	0O070224.JPG	image	2022/11/15	dry	4.49313804300	Silver Pheasant	Lophura nycthemera	1
284	Cheba Ling National Nature Reserve	R8	0O07	C116	1440835.48960000000	2765478.60410000000	110	0O070228.JPG	image	2022/11/17	dry	3.25358649800	Silver Pheasant	Lophura nycthemera	2
285	Cheba Ling National Nature Reserve	R8	0O07	C116	1440835.48960000000	2765478.60410000000	110	0O070231.MP4	video	2022/11/18	dry	0.10453689200	Murids	Muridae	1
286	Cheba Ling National Nature Reserve	R8	0O07	C116	1440835.48960000000	2765478.60410000000	110	0O070236.JPG	image	2022/11/21	dry	4.61010945200	Silver Pheasant	Lophura nycthemera	2
287	Cheba Ling National Nature Reserve	R8	0O07	C116	1440835.48960000000	2765478.60410000000	110	0O070233.MP4	video	2022/11/18	dry	1.17591930300	Ferret Badger	Melogale moschata	1
288	Cheba Ling National Nature Reserve	R8	0O07	C116	1440835.48960000000	2765478.60410000000	110	0O070249.MP4	video	2022/11/23	dry	1.10849332600	Murids	Muridae	1
289	Cheba Ling National Nature Reserve	R8	0O07	C116	1440835.48960000000	2765478.60410000000	110	0O070251.MP4	video	2022/11/24	dry	1.04660402700	Murids	Muridae	1
290	Cheba Ling National Nature Reserve	R8	0O07	C116	1440835.48960000000	2765478.60410000000	110	0O070255.MP4	video	2022/11/27	dry	0.43018784100	Murids	Muridae	1
291	Cheba Ling National Nature Reserve	R8	0O07	C116	1440835.48960000000	2765478.60410000000	110	0O070266.JPG	image	2022/11/29	dry	4.52055419400	Silver Pheasant	Lophura nycthemera	2
292	Cheba Ling National Nature Reserve	R8	0O07	C116	1440835.48960000000	2765478.60410000000	110	0O070269.MP4	video	2022/11/29	dry	5.20078307800	Murids	Muridae	1
293	Cheba Ling National Nature Reserve	R8	0O07	C116	1440835.48960000000	2765478.60410000000	110	0O070277.MP4	video	2022/11/30	dry	4.86482755300	Murids	Muridae	1
294	Cheba Ling National Nature Reserve	R8	0O07	C116	1440835.48960000000	2765478.60410000000	110	0O070285.MP4	video	2022/11/30	dry	5.07796415200	Murids	Muridae	1
295	Cheba Ling National Nature Reserve	R8	0O07	C116	1440835.48960000000	2765478.60410000000	110	0O070301.MP4	video	2022/11/30	dry	5.54370709300	Murids	Muridae	1
296	Cheba Ling National Nature Reserve	R8	0O07	C116	1440835.48960000000	2765478.60410000000	110	0O070303.MP4	video	2022/11/30	dry	5.82394224800	Murids	Muridae	1
297	Cheba Ling National Nature Reserve	R8	0O07	C116	1440835.48960000000	2765478.60410000000	110	0O070315.MP4	video	2022/12/3	dry	0.16340997500	Murids	Muridae	1
298	Cheba Ling National Nature Reserve	R8	0O07	C116	1440835.48960000000	2765478.60410000000	110	0O070317.MP4	video	2022/12/4	dry	0.30728222500	Murids	Muridae	1
299	Cheba Ling National Nature Reserve	R8	0O07	C116	1440835.48960000000	2765478.60410000000	110	0O070321.MP4	video	2022/12/4	dry	0.49220076300	Murids	Muridae	1
300	Cheba Ling National Nature Reserve	R8	0O07	C116	1440835.48960000000	2765478.60410000000	110	0O070325.MP4	video	2022/12/4	dry	0.72433255000	Murids	Muridae	1
301	Cheba Ling National Nature Reserve	R8	0O07	C116	1440835.48960000000	2765478.60410000000	110	0O070347.MP4	video	2022/12/7	dry	4.48105998300	Silver Pheasant	Lophura nycthemera	3
302	Cheba Ling National Nature Reserve	R8	0O07	C116	1440835.48960000000	2765478.60410000000	110	0O070358.JPG	image	2022/12/13	dry	4.63021070800	Silver Pheasant	Lophura nycthemera	1
303	Cheba Ling National Nature Reserve	R8	0O07	C116	1440835.48960000000	2765478.60410000000	110	0O070382.JPG	image	2022/12/15	dry	2.45192985100	Silver Pheasant	Lophura nycthemera	1
304	Cheba Ling National Nature Reserve	R8	0O07	C116	1440835.48960000000	2765478.60410000000	110	0O070385.MP4	video	2022/12/15	dry	5.54038693500	Murids	Muridae	1
305	Cheba Ling National Nature Reserve	R8	0O07	C116	1440835.48960000000	2765478.60410000000	110	0O070389.MP4	video	2022/12/15	dry	6.04510786900	Murids	Muridae	1
306	Cheba Ling National Nature Reserve	R8	0O07	C116	1440835.48960000000	2765478.60410000000	110	0O070391.MP4	video	2022/12/16	dry	6.26231688100	Murids	Muridae	1
307	Cheba Ling National Nature Reserve	R8	0O07	C116	1440835.48960000000	2765478.60410000000	110	0O070395.MP4	video	2022/12/16	dry	0.71450052800	Murids	Muridae	1
308	Cheba Ling National Nature Reserve	R8	0O07	C116	1440835.48960000000	2765478.60410000000	110	0O070397.MP4	video	2022/12/16	dry	5.87898625200	Murids	Muridae	1
309	Cheba Ling National Nature Reserve	R8	0O07	C116	1440835.48960000000	2765478.60410000000	110	0O070412.JPG	image	2022/12/19	dry	4.97425778000	Masked palm Civet	Paguma larvata	1
310	Cheba Ling National Nature Reserve	R7	0P06	C118	1441089.08620000000	2765826.01530000000	110	0P060037.MP4	video	2022/9/20	rainy	6.26866551600	Murids	Muridae	1
311	Cheba Ling National Nature Reserve	R7	0P06	C118	1441089.08620000000	2765826.01530000000	110	0P060049.MP4	video	2022/9/24	rainy	5.95399719300	Ferret Badger	Melogale moschata	1
312	Cheba Ling National Nature Reserve	R7	0P06	C118	1441089.08620000000	2765826.01530000000	110	0P060058.JPG	image	2022/9/27	rainy	0.34604870100	Murids	Muridae	1
313	Cheba Ling National Nature Reserve	R7	0P06	C118	1441089.08620000000	2765826.01530000000	110	0P060064.JPG	image	2022/10/2	dry	0.79990870000	Murids	Muridae	1
314	Cheba Ling National Nature Reserve	R7	0P06	C118	1441089.08620000000	2765826.01530000000	110	0P060063.MP4	video	2022/10/2	dry	0.79990870000	Ferret Badger	Melogale moschata	1
315	Cheba Ling National Nature Reserve	R7	0P06	C118	1441089.08620000000	2765826.01530000000	110	0P060108.JPG	image	2022/10/4	dry	4.75477697900	Silver Pheasant	Lophura nycthemera	1
316	Cheba Ling National Nature Reserve	R7	0P06	C118	1441089.08620000000	2765826.01530000000	110	0P060114.JPG	image	2022/10/4	dry	5.13413977400	Ferret Badger	Melogale moschata	1
317	Cheba Ling National Nature Reserve	R7	0P06	C118	1441089.08620000000	2765826.01530000000	110	0P060120.JPG	image	2022/10/5	dry	1.01008908600	Ferret Badger	Melogale moschata	1
318	Cheba Ling National Nature Reserve	R7	0P06	C118	1441089.08620000000	2765826.01530000000	110	0P060119.MP4	video	2022/10/5	dry	1.01008908600	Murids	Muridae	1
319	Cheba Ling National Nature Reserve	R7	0P06	C118	1441089.08620000000	2765826.01530000000	110	0P060142.JPG	image	2022/10/12	dry	4.18161494300	Leopard Cat	Prionailurus bengalensis	1
320	Cheba Ling National Nature Reserve	R7	0P06	C118	1441089.08620000000	2765826.01530000000	110	0P060146.JPG	image	2022/10/15	dry	5.18749198900	Murids	Muridae	1
321	Cheba Ling National Nature Reserve	R7	0P06	C118	1441089.08620000000	2765826.01530000000	110	0P060148.JPG	image	2022/10/15	dry	5.77849136900	Masked palm Civet	Paguma larvata	1
322	Cheba Ling National Nature Reserve	R7	0P06	C118	1441089.08620000000	2765826.01530000000	110	0P060145.MP4	video	2022/10/15	dry	5.18749198900	Ferret Badger	Melogale moschata	1
323	Cheba Ling National Nature Reserve	R7	0P06	C118	1441089.08620000000	2765826.01530000000	110	0P060149.MP4	video	2022/10/17	dry	6.24902937100	Masked palm Civet	Paguma larvata	1
324	Cheba Ling National Nature Reserve	R7	0P06	C118	1441089.08620000000	2765826.01530000000	110	0P060189.MP4	video	2022/10/17	dry	6.18173574900	Murids	Muridae	1
325	Cheba Ling National Nature Reserve	R7	0P06	C118	1441089.08620000000	2765826.01530000000	110	0P060194.JPG	image	2022/10/22	dry	0.27836152200	Masked palm Civet	Paguma larvata	1
326	Cheba Ling National Nature Reserve	R7	0P06	C118	1441089.08620000000	2765826.01530000000	110	0P060181.MP4	video	2022/10/17	dry	4.44656098800	Silver Pheasant	Lophura nycthemera	1
327	Cheba Ling National Nature Reserve	R7	0P06	C118	1441089.08620000000	2765826.01530000000	110	0P060200.JPG	image	2022/10/23	dry	0.64045931600	Masked palm Civet	Paguma larvata	1
328	Cheba Ling National Nature Reserve	R7	0P06	C118	1441089.08620000000	2765826.01530000000	110	0P060202.JPG	image	2022/10/25	dry	0.46516863200	Masked palm Civet	Paguma larvata	1
329	Cheba Ling National Nature Reserve	R7	0P06	C118	1441089.08620000000	2765826.01530000000	110	0P060208.JPG	image	2022/10/28	dry	1.62950217800	Silver Pheasant	Lophura nycthemera	1
330	Cheba Ling National Nature Reserve	R7	0P06	C118	1441089.08620000000	2765826.01530000000	110	0P060222.JPG	image	2022/10/31	dry	5.40357958300	Masked palm Civet	Paguma larvata	1
331	Cheba Ling National Nature Reserve	R7	0P06	C118	1441089.08620000000	2765826.01530000000	110	0P060224.JPG	image	2022/11/2	dry	2.59810063900	Silver Pheasant	Lophura nycthemera	1
332	Cheba Ling National Nature Reserve	R7	0P06	C118	1441089.08620000000	2765826.01530000000	110	0P060232.JPG	image	2022/11/2	dry	4.09400016100	Silver Pheasant	Lophura nycthemera	1
333	Cheba Ling National Nature Reserve	R7	0P06	C118	1441089.08620000000	2765826.01530000000	110	0P060234.JPG	image	2022/11/2	dry	4.50069784600	Silver Pheasant	Lophura nycthemera	2
334	Cheba Ling National Nature Reserve	R7	0P06	C118	1441089.08620000000	2765826.01530000000	110	0P060238.JPG	image	2022/11/3	dry	4.02085084700	Silver Pheasant	Lophura nycthemera	1
335	Cheba Ling National Nature Reserve	R7	0P06	C118	1441089.08620000000	2765826.01530000000	110	0P060244.JPG	image	2022/11/7	dry	4.33326572200	Silver Pheasant	Lophura nycthemera	1
336	Cheba Ling National Nature Reserve	R7	0P06	C118	1441089.08620000000	2765826.01530000000	110	0P060245.MP4	video	2022/11/8	dry	5.03315547200	Masked palm Civet	Paguma larvata	1
337	Cheba Ling National Nature Reserve	R7	0P06	C118	1441089.08620000000	2765826.01530000000	110	0P060416.JPG	image	2022/11/21	dry	1.10917414600	Leopard Cat	Prionailurus bengalensis	1
338	Cheba Ling National Nature Reserve	R7	0P06	C118	1441089.08620000000	2765826.01530000000	110	0P060420.JPG	image	2022/11/22	dry	6.24817192300	Leopard Cat	Prionailurus bengalensis	1
339	Cheba Ling National Nature Reserve	R7	0P06	C118	1441089.08620000000	2765826.01530000000	110	0P060428.JPG	image	2022/11/28	dry	0.49965638000	Masked palm Civet	Paguma larvata	1
340	Cheba Ling National Nature Reserve	R7	0P06	C118	1441089.08620000000	2765826.01530000000	110	0P060446.JPG	image	2022/11/30	dry	5.20827229600	Leopard Cat	Prionailurus bengalensis	1
341	Cheba Ling National Nature Reserve	R7	0P06	C118	1441089.08620000000	2765826.01530000000	110	0P060506.JPG	image	2022/12/5	dry	5.60576886000	Masked palm Civet	Paguma larvata	1
342	Cheba Ling National Nature Reserve	R7	0P06	C118	1441089.08620000000	2765826.01530000000	110	0P060832.JPG	image	2022/12/12	dry	4.03594932800	Silver Pheasant	Lophura nycthemera	1
343	Cheba Ling National Nature Reserve	R7	0P06	C118	1441089.08620000000	2765826.01530000000	110	0P060840.JPG	image	2022/12/15	dry	5.44654053200	Masked palm Civet	Paguma larvata	1
344	Cheba Ling National Nature Reserve	R7	0P06	C118	1441089.08620000000	2765826.01530000000	110	0P061315.MP4	video	2022/12/31	dry	6.07272819300	Leopard Cat	Prionailurus bengalensis	1
345	Cheba Ling National Nature Reserve	R8	0P07	C119	1441319.50880000000	2765681.53900000000	110	0P070034.JPG	image	2022/9/20	rainy	2.71512902900	Silver Pheasant	Lophura nycthemera	1
346	Cheba Ling National Nature Reserve	R8	0P07	C119	1441319.50880000000	2765681.53900000000	110	0P070047.MP4	video	2022/9/20	rainy	5.92295637100	Murids	Muridae	1
347	Cheba Ling National Nature Reserve	R8	0P07	C119	1441319.50880000000	2765681.53900000000	110	0P070067.MP4	video	2022/9/23	rainy	0.77894847700	Murids	Muridae	1
348	Cheba Ling National Nature Reserve	R8	0P07	C119	1441319.50880000000	2765681.53900000000	110	0P070077.MP4	video	2022/9/24	rainy	0.65580794200	Murids	Muridae	1
349	Cheba Ling National Nature Reserve	R8	0P07	C119	1441319.50880000000	2765681.53900000000	110	0P070075.MP4	video	2022/9/24	rainy	0.08418036800	Murids	Muridae	1
350	Cheba Ling National Nature Reserve	R8	0P07	C119	1441319.50880000000	2765681.53900000000	110	0P070102.JPG	image	2022/9/24	rainy	6.07275761700	Murids	Muridae	1
351	Cheba Ling National Nature Reserve	R8	0P07	C119	1441319.50880000000	2765681.53900000000	110	0P070133.MP4	video	2022/9/26	rainy	0.89272467200	Murids	Muridae	1
352	Cheba Ling National Nature Reserve	R8	0P07	C119	1441319.50880000000	2765681.53900000000	110	0P070142.JPG	image	2022/9/26	rainy	5.64305620400	Murids	Muridae	1
353	Cheba Ling National Nature Reserve	R8	0P07	C119	1441319.50880000000	2765681.53900000000	110	0P070139.MP4	video	2022/9/26	rainy	4.49286213200	Silver Pheasant	Lophura nycthemera	1
354	Cheba Ling National Nature Reserve	R8	0P07	C119	1441319.50880000000	2765681.53900000000	110	0P070147.MP4	video	2022/9/27	rainy	0.43787450800	Murids	Muridae	1
355	Cheba Ling National Nature Reserve	R8	0P07	C119	1441319.50880000000	2765681.53900000000	110	0P070151.MP4	video	2022/9/27	rainy	5.06450337300	Murids	Muridae	1
356	Cheba Ling National Nature Reserve	R8	0P07	C119	1441319.50880000000	2765681.53900000000	110	0P070156.JPG	image	2022/9/27	rainy	5.36172194100	Murids	Muridae	1
357	Cheba Ling National Nature Reserve	R8	0P07	C119	1441319.50880000000	2765681.53900000000	110	0P070166.JPG	image	2022/9/28	rainy	0.70021519500	Murids	Muridae	1
358	Cheba Ling National Nature Reserve	R8	0P07	C119	1441319.50880000000	2765681.53900000000	110	0P070167.MP4	video	2022/9/28	rainy	6.00191026500	Murids	Muridae	1
359	Cheba Ling National Nature Reserve	R8	0P07	C119	1441319.50880000000	2765681.53900000000	110	0P070169.MP4	video	2022/9/29	rainy	0.08644034800	Murids	Muridae	1
360	Cheba Ling National Nature Reserve	R8	0P07	C119	1441319.50880000000	2765681.53900000000	110	0P070179.MP4	video	2022/9/30	rainy	0.26585275300	Murids	Muridae	1
361	Cheba Ling National Nature Reserve	R8	0P07	C119	1441319.50880000000	2765681.53900000000	110	0P070181.MP4	video	2022/9/30	rainy	0.54827340600	Murids	Muridae	1
362	Cheba Ling National Nature Reserve	R8	0P07	C119	1441319.50880000000	2765681.53900000000	110	0P070196.JPG	image	2022/10/1	dry	5.12760368600	Murids	Muridae	1
363	Cheba Ling National Nature Reserve	R8	0P07	C119	1441319.50880000000	2765681.53900000000	110	0P070202.JPG	image	2022/10/2	dry	0.01660535800	Murids	Muridae	1
364	Cheba Ling National Nature Reserve	R8	0P07	C119	1441319.50880000000	2765681.53900000000	110	0P070208.JPG	image	2022/10/4	dry	0.63141093500	Murids	Muridae	1
365	Cheba Ling National Nature Reserve	R8	0P07	C119	1441319.50880000000	2765681.53900000000	110	0P070209.MP4	video	2022/10/4	dry	5.69459835000	Murids	Muridae	1
366	Cheba Ling National Nature Reserve	R8	0P07	C119	1441319.50880000000	2765681.53900000000	110	0P070224.JPG	image	2022/10/9	dry	5.26250549200	Murids	Muridae	1
367	Cheba Ling National Nature Reserve	R8	0P07	C119	1441319.50880000000	2765681.53900000000	110	0P070246.JPG	image	2022/10/16	dry	5.02615793400	Murids	Muridae	1
368	Cheba Ling National Nature Reserve	R8	0P07	C119	1441319.50880000000	2765681.53900000000	110	0P070247.MP4	video	2022/10/16	dry	5.52757873400	Ferret Badger	Melogale moschata	1
369	Cheba Ling National Nature Reserve	R8	0P07	C119	1441319.50880000000	2765681.53900000000	110	0P070254.JPG	image	2022/10/18	dry	2.87402280400	Silver Pheasant	Lophura nycthemera	3
370	Cheba Ling National Nature Reserve	R8	0P07	C119	1441319.50880000000	2765681.53900000000	110	0P070249.MP4	video	2022/10/17	dry	0.29814334700	Ferret Badger	Melogale moschata	1
371	Cheba Ling National Nature Reserve	R8	0P07	C119	1441319.50880000000	2765681.53900000000	110	0P070251.MP4	video	2022/10/17	dry	5.59715656000	Murids	Muridae	1
372	Cheba Ling National Nature Reserve	R8	0P07	C119	1441319.50880000000	2765681.53900000000	110	0P070274.JPG	image	2022/10/22	dry	0.02414988700	Murids	Muridae	1
373	Cheba Ling National Nature Reserve	R8	0P07	C119	1441319.50880000000	2765681.53900000000	110	0P070275.MP4	video	2022/10/23	dry	6.27878496800	Murids	Muridae	1
374	Cheba Ling National Nature Reserve	R8	0P07	C119	1441319.50880000000	2765681.53900000000	110	0P070300.JPG	image	2022/11/2	dry	6.24123680000	Murids	Muridae	1
375	Cheba Ling National Nature Reserve	R8	0P07	C119	1441319.50880000000	2765681.53900000000	110	0P070297.MP4	video	2022/11/2	dry	0.52668194500	Murids	Muridae	1
376	Cheba Ling National Nature Reserve	R8	0P07	C119	1441319.50880000000	2765681.53900000000	110	0P070303.MP4	video	2022/11/3	dry	0.37066754700	Murids	Muridae	1
377	Cheba Ling National Nature Reserve	R8	0P07	C119	1441319.50880000000	2765681.53900000000	110	0P070307.MP4	video	2022/11/3	dry	0.77910018000	Murids	Muridae	1
378	Cheba Ling National Nature Reserve	R8	0P07	C119	1441319.50880000000	2765681.53900000000	110	0P070314.JPG	image	2022/11/3	dry	4.01620309300	Silver Pheasant	Lophura nycthemera	1
379	Cheba Ling National Nature Reserve	R8	0P07	C119	1441319.50880000000	2765681.53900000000	110	0P070317.MP4	video	2022/11/3	dry	5.77572270100	Murids	Muridae	1
380	Cheba Ling National Nature Reserve	R8	0P07	C119	1441319.50880000000	2765681.53900000000	110	0P070319.MP4	video	2022/11/4	dry	0.32112284700	Murids	Muridae	1
381	Cheba Ling National Nature Reserve	R8	0P07	C119	1441319.50880000000	2765681.53900000000	110	0P070325.MP4	video	2022/11/4	dry	0.73298795400	Murids	Muridae	1
382	Cheba Ling National Nature Reserve	R8	0P07	C119	1441319.50880000000	2765681.53900000000	110	0P070330.JPG	image	2022/11/4	dry	4.45878900900	Silver Pheasant	Lophura nycthemera	1
383	Cheba Ling National Nature Reserve	R8	0P07	C119	1441319.50880000000	2765681.53900000000	110	0P070334.JPG	image	2022/11/5	dry	1.19591406700	Murids	Muridae	1
384	Cheba Ling National Nature Reserve	R8	0P07	C119	1441319.50880000000	2765681.53900000000	110	0P070327.MP4	video	2022/11/4	dry	1.28757859000	Murids	Muridae	1
385	Cheba Ling National Nature Reserve	R8	0P07	C119	1441319.50880000000	2765681.53900000000	110	0P070331.MP4	video	2022/11/5	dry	0.83354999100	Murids	Muridae	1
386	Cheba Ling National Nature Reserve	R8	0P07	C119	1441319.50880000000	2765681.53900000000	110	0P070360.JPG	image	2022/11/8	dry	5.06560743000	Murids	Muridae	1
387	Cheba Ling National Nature Reserve	R8	0P07	C119	1441319.50880000000	2765681.53900000000	110	0P070345.MP4	video	2022/11/6	dry	0.68171310200	Murids	Muridae	1
388	Cheba Ling National Nature Reserve	R8	0P07	C119	1441319.50880000000	2765681.53900000000	110	0P070395.MP4	video	2022/11/12	dry	5.19193280000	Murids	Muridae	1
389	Cheba Ling National Nature Reserve	R8	0P07	C119	1441319.50880000000	2765681.53900000000	110	0P070393.MP4	video	2022/11/12	dry	4.98239484500	Murids	Muridae	1
390	Cheba Ling National Nature Reserve	R8	0P07	C119	1441319.50880000000	2765681.53900000000	110	0P070407.MP4	video	2022/11/15	dry	5.35913534400	Murids	Muridae	1
391	Cheba Ling National Nature Reserve	R8	0P07	C119	1441319.50880000000	2765681.53900000000	110	0P070419.MP4	video	2022/11/17	dry	4.70667153800	Silver Pheasant	Lophura nycthemera	1
392	Cheba Ling National Nature Reserve	R8	0P07	C119	1441319.50880000000	2765681.53900000000	110	0P070426.JPG	image	2022/11/17	dry	5.59621775000	Murids	Muridae	1
393	Cheba Ling National Nature Reserve	R8	0P07	C119	1441319.50880000000	2765681.53900000000	110	0P070423.MP4	video	2022/11/17	dry	5.25198487200	Murids	Muridae	1
394	Cheba Ling National Nature Reserve	R8	0P07	C119	1441319.50880000000	2765681.53900000000	110	0P070440.JPG	image	2022/11/19	dry	1.28146951100	Masked palm Civet	Paguma larvata	1
395	Cheba Ling National Nature Reserve	R8	0P07	C119	1441319.50880000000	2765681.53900000000	110	0P070437.MP4	video	2022/11/19	dry	0.16749263300	Murids	Muridae	1
396	Cheba Ling National Nature Reserve	R8	0P07	C119	1441319.50880000000	2765681.53900000000	110	0P070446.JPG	image	2022/11/19	dry	1.31740424900	Ferret Badger	Melogale moschata	1
397	Cheba Ling National Nature Reserve	R8	0P07	C119	1441319.50880000000	2765681.53900000000	110	0P070459.MP4	video	2022/11/24	dry	0.95536464100	Murids	Muridae	1
398	Cheba Ling National Nature Reserve	R8	0P07	C119	1441319.50880000000	2765681.53900000000	110	0P070461.MP4	video	2022/11/25	dry	0.43761781300	Murids	Muridae	1
399	Cheba Ling National Nature Reserve	R8	0P07	C119	1441319.50880000000	2765681.53900000000	110	0P070465.MP4	video	2022/11/25	dry	0.94523988800	Murids	Muridae	1
400	Cheba Ling National Nature Reserve	R8	0P07	C119	1441319.50880000000	2765681.53900000000	110	0P070467.MP4	video	2022/11/27	dry	0.67960605700	Murids	Muridae	1
401	Cheba Ling National Nature Reserve	R8	0P07	C119	1441319.50880000000	2765681.53900000000	110	0P070483.MP4	video	2022/11/30	dry	0.32233219200	Murids	Muridae	1
402	Cheba Ling National Nature Reserve	R8	0P07	C119	1441319.50880000000	2765681.53900000000	110	0P070489.MP4	video	2022/11/30	dry	6.22661075300	Murids	Muridae	1
403	Cheba Ling National Nature Reserve	R8	0P07	C119	1441319.50880000000	2765681.53900000000	110	0P070485.MP4	video	2022/11/30	dry	1.09593347300	Murids	Muridae	1
404	Cheba Ling National Nature Reserve	R8	0P07	C119	1441319.50880000000	2765681.53900000000	110	0P070487.MP4	video	2022/11/30	dry	1.75463759100	Leopard Cat	Prionailurus bengalensis	1
405	Cheba Ling National Nature Reserve	R8	0P07	C119	1441319.50880000000	2765681.53900000000	110	0P070491.MP4	video	2022/12/1	dry	0.72678603200	Murids	Muridae	1
406	Cheba Ling National Nature Reserve	R8	0P07	C119	1441319.50880000000	2765681.53900000000	110	0P070493.MP4	video	2022/12/1	dry	1.03832988600	Murids	Muridae	1
407	Cheba Ling National Nature Reserve	R8	0P07	C119	1441319.50880000000	2765681.53900000000	110	0P070495.MP4	video	2022/12/1	dry	1.20790438800	Murids	Muridae	1
408	Cheba Ling National Nature Reserve	R8	0P07	C119	1441319.50880000000	2765681.53900000000	110	0P070497.MP4	video	2022/12/3	dry	0.43122322600	Murids	Muridae	1
409	Cheba Ling National Nature Reserve	R8	0P07	C119	1441319.50880000000	2765681.53900000000	110	0P070501.MP4	video	2022/12/3	dry	0.79345688400	Murids	Muridae	1
410	Cheba Ling National Nature Reserve	R8	0P07	C119	1441319.50880000000	2765681.53900000000	110	0P070533.MP4	video	2022/12/10	dry	5.48161747600	Murids	Muridae	1
411	Cheba Ling National Nature Reserve	R8	0P07	C119	1441319.50880000000	2765681.53900000000	110	0P070535.MP4	video	2022/12/11	dry	5.06093820300	Murids	Muridae	1
412	Cheba Ling National Nature Reserve	R8	0P07	C119	1441319.50880000000	2765681.53900000000	110	0P070551.MP4	video	2022/12/14	dry	5.47950706500	Murids	Muridae	1
413	Cheba Ling National Nature Reserve	R8	0P07	C119	1441319.50880000000	2765681.53900000000	110	0P070549.MP4	video	2022/12/14	dry	5.02551478600	Murids	Muridae	1
414	Cheba Ling National Nature Reserve	R8	0P07	C119	1441319.50880000000	2765681.53900000000	110	0P070553.MP4	video	2022/12/15	dry	5.47786827900	Murids	Muridae	1
415	Cheba Ling National Nature Reserve	R8	0P07	C119	1441319.50880000000	2765681.53900000000	110	0P070581.MP4	video	2022/12/27	dry	0.92779264700	Murids	Muridae	1
416	Cheba Ling National Nature Reserve	I7	0G06	C69	1432676.99560000000	2766021.36650000000	109	0G060048.JPG	image	2022/9/22	rainy	5.24175048800	Spotted Linsang	Prionodon pardicolor	1
417	Cheba Ling National Nature Reserve	I7	0G06	C69	1432676.99560000000	2766021.36650000000	109	0G060097.MP4	video	2022/10/18	dry	0.63287740900	Murids	Muridae	1
418	Cheba Ling National Nature Reserve	I7	0G06	C69	1432676.99560000000	2766021.36650000000	109	0G060095.MP4	video	2022/10/18	dry	0.59929267000	Ferret Badger	Melogale moschata	1
419	Cheba Ling National Nature Reserve	I7	0G06	C69	1432676.99560000000	2766021.36650000000	109	0G060136.JPG	image	2022/10/28	dry	2.23927518700	Silver Pheasant	Lophura nycthemera	3
420	Cheba Ling National Nature Reserve	I7	0G06	C69	1432676.99560000000	2766021.36650000000	109	0G060160.JPG	image	2022/11/5	dry	1.57351224200	Silver Pheasant	Lophura nycthemera	1
421	Cheba Ling National Nature Reserve	I7	0G06	C69	1432676.99560000000	2766021.36650000000	109	0G060162.JPG	image	2022/11/5	dry	3.89078846000	Silver Pheasant	Lophura nycthemera	1
422	Cheba Ling National Nature Reserve	I7	0G06	C69	1432676.99560000000	2766021.36650000000	109	0G060224.JPG	image	2022/11/25	dry	0.43230094200	Murids	Muridae	1
423	Cheba Ling National Nature Reserve	I7	0G06	C69	1432676.99560000000	2766021.36650000000	109	0G060221.MP4	video	2022/11/22	dry	4.96577216400	Murids	Muridae	1
424	Cheba Ling National Nature Reserve	I7	0G06	C69	1432676.99560000000	2766021.36650000000	109	0G060223.MP4	video	2022/11/25	dry	0.43230094200	Ferret Badger	Melogale moschata	1
425	Cheba Ling National Nature Reserve	I7	0G06	C69	1432676.99560000000	2766021.36650000000	109	0G060236.JPG	image	2022/11/29	dry	0.23579046400	Ferret Badger	Melogale moschata	1
426	Cheba Ling National Nature Reserve	I7	0G06	C69	1432676.99560000000	2766021.36650000000	109	0G060255.MP4	video	2022/12/4	dry	1.25810719900	Ferret Badger	Melogale moschata	1
427	Cheba Ling National Nature Reserve	I7	0G06	C69	1432676.99560000000	2766021.36650000000	109	0G060253.MP4	video	2022/12/4	dry	0.84894565800	Ferret Badger	Melogale moschata	1
428	Cheba Ling National Nature Reserve	I7	0G06	C69	1432676.99560000000	2766021.36650000000	109	0G060273.MP4	video	2022/12/15	dry	5.54700877700	Ferret Badger	Melogale moschata	1
429	Cheba Ling National Nature Reserve	I7	0G06	C69	1432676.99560000000	2766021.36650000000	109	0G060284.JPG	image	2022/12/20	dry	1.09985332900	Ferret Badger	Melogale moschata	1
430	Cheba Ling National Nature Reserve	I7	0G06	C69	1432676.99560000000	2766021.36650000000	109	0G060286.JPG	image	2022/12/21	dry	2.89409183600	Silver Pheasant	Lophura nycthemera	1
431	Cheba Ling National Nature Reserve	H8	0G07	C70	1432338.46260000000	2764574.42400000000	106	0G070036.JPG	image	2022/9/19	rainy	5.83024587400	Murids	Muridae	1
432	Cheba Ling National Nature Reserve	H8	0G07	C70	1432338.46260000000	2764574.42400000000	106	0G070040.JPG	image	2022/9/20	rainy	5.35401145400	Masked palm Civet	Paguma larvata	1
433	Cheba Ling National Nature Reserve	H8	0G07	C70	1432338.46260000000	2764574.42400000000	106	0G070052.JPG	image	2022/9/25	rainy	0.17175509500	Murids	Muridae	1
434	Cheba Ling National Nature Reserve	H8	0G07	C70	1432338.46260000000	2764574.42400000000	106	0G070049.MP4	video	2022/9/24	rainy	0.29808570400	Murids	Muridae	1
435	Cheba Ling National Nature Reserve	H8	0G07	C70	1432338.46260000000	2764574.42400000000	106	0G070068.JPG	image	2022/9/26	rainy	5.18165164300	Murids	Muridae	1
436	Cheba Ling National Nature Reserve	H8	0G07	C70	1432338.46260000000	2764574.42400000000	106	0G070067.MP4	video	2022/9/26	rainy	5.18165164300	Ferret Badger	Melogale moschata	1
437	Cheba Ling National Nature Reserve	H8	0G07	C70	1432338.46260000000	2764574.42400000000	106	0G070080.JPG	image	2022/9/30	rainy	0.56411854700	Ferret Badger	Melogale moschata	1
438	Cheba Ling National Nature Reserve	H8	0G07	C70	1432338.46260000000	2764574.42400000000	106	0G070094.JPG	image	2022/10/3	dry	0.41380239300	Ferret Badger	Melogale moschata	1
439	Cheba Ling National Nature Reserve	H8	0G07	C70	1432338.46260000000	2764574.42400000000	106	0G070100.JPG	image	2022/10/6	dry	1.36866356700	Ferret Badger	Melogale moschata	1
440	Cheba Ling National Nature Reserve	H8	0G07	C70	1432338.46260000000	2764574.42400000000	106	0G070108.JPG	image	2022/10/8	dry	4.77017054500	Silver Pheasant	Lophura nycthemera	1
441	Cheba Ling National Nature Reserve	H8	0G07	C70	1432338.46260000000	2764574.42400000000	106	0G070134.JPG	image	2022/10/14	dry	5.49174235300	Ferret Badger	Melogale moschata	1
442	Cheba Ling National Nature Reserve	H8	0G07	C70	1432338.46260000000	2764574.42400000000	106	0G070143.MP4	video	2022/10/16	dry	5.89267107100	Ferret Badger	Melogale moschata	1
443	Cheba Ling National Nature Reserve	H8	0G07	C70	1432338.46260000000	2764574.42400000000	106	0G070242.JPG	image	2022/10/22	dry	5.55978107200	Murids	Muridae	1
444	Cheba Ling National Nature Reserve	H8	0G07	C70	1432338.46260000000	2764574.42400000000	106	0G070274.JPG	image	2022/10/24	dry	1.04135529000	Ferret Badger	Melogale moschata	1
445	Cheba Ling National Nature Reserve	H8	0G07	C70	1432338.46260000000	2764574.42400000000	106	0G070315.MP4	video	2022/10/26	dry	5.84430127700	Murids	Muridae	1
446	Cheba Ling National Nature Reserve	H8	0G07	C70	1432338.46260000000	2764574.42400000000	106	0G070313.MP4	video	2022/10/26	dry	5.77393889100	Ferret Badger	Melogale moschata	1
447	Cheba Ling National Nature Reserve	H8	0G07	C70	1432338.46260000000	2764574.42400000000	106	0G070375.MP4	video	2022/11/4	dry	0.94360947700	Murids	Muridae	1
448	Cheba Ling National Nature Reserve	H8	0G07	C70	1432338.46260000000	2764574.42400000000	106	0G070379.MP4	video	2022/11/6	dry	0.25343054000	Ferret Badger	Melogale moschata	1
449	Cheba Ling National Nature Reserve	H8	0G07	C70	1432338.46260000000	2764574.42400000000	106	0G070425.MP4	video	2022/11/14	dry	5.35711575000	Murids	Muridae	1
450	Cheba Ling National Nature Reserve	H8	0G07	C70	1432338.46260000000	2764574.42400000000	106	0G070432.JPG	image	2022/11/15	dry	5.55835985000	Murids	Muridae	1
451	Cheba Ling National Nature Reserve	H8	0G07	C70	1432338.46260000000	2764574.42400000000	106	0G070444.JPG	image	2022/11/16	dry	6.11570268000	Murids	Muridae	1
452	Cheba Ling National Nature Reserve	H8	0G07	C70	1432338.46260000000	2764574.42400000000	106	0G070443.MP4	video	2022/11/16	dry	6.11570268000	Ferret Badger	Melogale moschata	1
453	Cheba Ling National Nature Reserve	H8	0G07	C70	1432338.46260000000	2764574.42400000000	106	0G070456.JPG	image	2022/11/18	dry	5.89466518100	Ferret Badger	Melogale moschata	1
454	Cheba Ling National Nature Reserve	H8	0G07	C70	1432338.46260000000	2764574.42400000000	106	0G070535.MP4	video	2022/11/30	dry	5.99233918200	Murids	Muridae	1
455	Cheba Ling National Nature Reserve	H8	0G07	C70	1432338.46260000000	2764574.42400000000	106	0G070539.MP4	video	2022/12/2	dry	0.40413543000	Murids	Muridae	1
456	Cheba Ling National Nature Reserve	H8	0G07	C70	1432338.46260000000	2764574.42400000000	106	0G070562.JPG	image	2022/12/16	dry	1.90503938200	Silver Pheasant	Lophura nycthemera	3
457	Cheba Ling National Nature Reserve	H9	0G08	C71	1432582.03350000000	2763932.23210000000	106	0G080039.MP4	video	2022/9/19	rainy	5.92355502500	Murids	Muridae	1
458	Cheba Ling National Nature Reserve	H9	0G08	C71	1432582.03350000000	2763932.23210000000	106	0G080049.MP4	video	2022/9/20	rainy	0.28097285900	Murids	Muridae	1
459	Cheba Ling National Nature Reserve	H9	0G08	C71	1432582.03350000000	2763932.23210000000	106	0G080057.MP4	video	2022/9/23	rainy	5.65070258800	Murids	Muridae	1
460	Cheba Ling National Nature Reserve	H9	0G08	C71	1432582.03350000000	2763932.23210000000	106	0G080070.JPG	image	2022/10/5	dry	4.56416184200	Leopard Cat	Prionailurus bengalensis	1
461	Cheba Ling National Nature Reserve	H9	0G08	C71	1432582.03350000000	2763932.23210000000	106	0G080074.JPG	image	2022/10/9	dry	1.64969111400	Silver Pheasant	Lophura nycthemera	1
462	Cheba Ling National Nature Reserve	H9	0G08	C71	1432582.03350000000	2763932.23210000000	106	0G080082.JPG	image	2022/10/18	dry	2.23205073500	Silver Pheasant	Lophura nycthemera	1
463	Cheba Ling National Nature Reserve	H9	0G08	C71	1432582.03350000000	2763932.23210000000	106	0G080194.JPG	image	2022/10/31	dry	3.39933821900	Silver Pheasant	Lophura nycthemera	2
464	Cheba Ling National Nature Reserve	H9	0G08	C71	1432582.03350000000	2763932.23210000000	106	0G080200.JPG	image	2022/11/2	dry	2.68068882400	Silver Pheasant	Lophura nycthemera	1
465	Cheba Ling National Nature Reserve	H9	0G08	C71	1432582.03350000000	2763932.23210000000	106	0G080204.JPG	image	2022/11/2	dry	4.73433217700	Silver Pheasant	Lophura nycthemera	1
466	Cheba Ling National Nature Reserve	H9	0G08	C71	1432582.03350000000	2763932.23210000000	106	0G080208.JPG	image	2022/11/4	dry	1.61872170700	Leopard Cat	Prionailurus bengalensis	1
467	Cheba Ling National Nature Reserve	H9	0G08	C71	1432582.03350000000	2763932.23210000000	106	0G080211.MP4	video	2022/11/5	dry	1.02761081700	Murids	Muridae	1
468	Cheba Ling National Nature Reserve	H9	0G08	C71	1432582.03350000000	2763932.23210000000	106	0G080228.JPG	image	2022/11/12	dry	4.62507038300	Silver Pheasant	Lophura nycthemera	1
469	Cheba Ling National Nature Reserve	H9	0G08	C71	1432582.03350000000	2763932.23210000000	106	0G080238.JPG	image	2022/11/13	dry	1.62495765300	Silver Pheasant	Lophura nycthemera	1
470	Cheba Ling National Nature Reserve	H9	0G08	C71	1432582.03350000000	2763932.23210000000	106	0G080292.JPG	image	2022/11/16	dry	1.67759990100	Silver Pheasant	Lophura nycthemera	1
471	Cheba Ling National Nature Reserve	H9	0G08	C71	1432582.03350000000	2763932.23210000000	106	0G080326.JPG	image	2022/11/17	dry	3.69316616700	Silver Pheasant	Lophura nycthemera	1
472	Cheba Ling National Nature Reserve	H9	0G08	C71	1432582.03350000000	2763932.23210000000	106	0G080368.JPG	image	2022/11/20	dry	2.59429984600	Silver Pheasant	Lophura nycthemera	1
473	Cheba Ling National Nature Reserve	H9	0G08	C71	1432582.03350000000	2763932.23210000000	106	0G080370.JPG	image	2022/11/21	dry	4.16954728900	Silver Pheasant	Lophura nycthemera	1
474	Cheba Ling National Nature Reserve	H9	0G08	C71	1432582.03350000000	2763932.23210000000	106	0G080365.MP4	video	2022/11/19	dry	5.42312291200	Murids	Muridae	1
475	Cheba Ling National Nature Reserve	H9	0G08	C71	1432582.03350000000	2763932.23210000000	106	0G080384.JPG	image	2022/11/22	dry	1.73057247100	Silver Pheasant	Lophura nycthemera	1
476	Cheba Ling National Nature Reserve	H9	0G08	C71	1432582.03350000000	2763932.23210000000	106	0G080381.MP4	video	2022/11/22	dry	1.33636024600	Murids	Muridae	1
477	Cheba Ling National Nature Reserve	H9	0G08	C71	1432582.03350000000	2763932.23210000000	106	0G080402.JPG	image	2022/11/24	dry	3.86949254300	Silver Pheasant	Lophura nycthemera	1
478	Cheba Ling National Nature Reserve	H9	0G08	C71	1432582.03350000000	2763932.23210000000	106	0G080410.JPG	image	2022/11/25	dry	2.34634402200	Silver Pheasant	Lophura nycthemera	1
479	Cheba Ling National Nature Reserve	H9	0G08	C71	1432582.03350000000	2763932.23210000000	106	0G080416.JPG	image	2022/11/26	dry	5.22015573800	Leopard Cat	Prionailurus bengalensis	1
480	Cheba Ling National Nature Reserve	H9	0G08	C71	1432582.03350000000	2763932.23210000000	106	0G080449.MP4	video	2022/11/29	dry	0.44120759200	Murids	Muridae	2
481	Cheba Ling National Nature Reserve	H9	0G08	C71	1432582.03350000000	2763932.23210000000	106	0G080462.JPG	image	2022/12/1	dry	1.67164145500	Silver Pheasant	Lophura nycthemera	1
482	Cheba Ling National Nature Reserve	H9	0G08	C71	1432582.03350000000	2763932.23210000000	106	0G080476.JPG	image	2022/12/4	dry	1.57837988900	Silver Pheasant	Lophura nycthemera	1
483	Cheba Ling National Nature Reserve	H9	0G08	C71	1432582.03350000000	2763932.23210000000	106	0G080474.JPG	image	2022/12/3	dry	4.64930848500	Silver Pheasant	Lophura nycthemera	2
484	Cheba Ling National Nature Reserve	H9	0G08	C71	1432582.03350000000	2763932.23210000000	106	0G080488.JPG	image	2022/12/6	dry	4.57364196200	Silver Pheasant	Lophura nycthemera	3
485	Cheba Ling National Nature Reserve	H9	0G08	C71	1432582.03350000000	2763932.23210000000	106	0G080484.JPG	image	2022/12/6	dry	4.19103288100	Silver Pheasant	Lophura nycthemera	1
486	Cheba Ling National Nature Reserve	H9	0G08	C71	1432582.03350000000	2763932.23210000000	106	0G080496.JPG	image	2022/12/7	dry	1.63702353500	Silver Pheasant	Lophura nycthemera	1
487	Cheba Ling National Nature Reserve	H9	0G08	C71	1432582.03350000000	2763932.23210000000	106	0G080502.JPG	image	2022/12/8	dry	1.56615858200	Silver Pheasant	Lophura nycthemera	1
488	Cheba Ling National Nature Reserve	H9	0G08	C71	1432582.03350000000	2763932.23210000000	106	0G080504.JPG	image	2022/12/8	dry	1.92361747200	Silver Pheasant	Lophura nycthemera	1
489	Cheba Ling National Nature Reserve	H9	0G08	C71	1432582.03350000000	2763932.23210000000	106	0G080516.JPG	image	2022/12/9	dry	4.11315964500	Silver Pheasant	Lophura nycthemera	1
490	Cheba Ling National Nature Reserve	H9	0G08	C71	1432582.03350000000	2763932.23210000000	106	0G080538.JPG	image	2022/12/24	dry	3.08416371300	Silver Pheasant	Lophura nycthemera	1
491	Cheba Ling National Nature Reserve	H9	0G08	C71	1432582.03350000000	2763932.23210000000	106	0G080552.JPG	image	2022/12/24	dry	3.48401516900	Silver Pheasant	Lophura nycthemera	1
492	Cheba Ling National Nature Reserve	H9	0G08	C71	1432582.03350000000	2763932.23210000000	106	0G080554.JPG	image	2022/12/24	dry	3.80982005700	Silver Pheasant	Lophura nycthemera	2
493	Cheba Ling National Nature Reserve	J8	0l07	C99	1434304.55680000000	2764537.64550000000	106	0I070034.JPG	image	2022/9/21	rainy	5.65418200300	Murids	Muridae	1
494	Cheba Ling National Nature Reserve	J8	0l07	C99	1434304.55680000000	2764537.64550000000	106	0I070036.JPG	image	2022/9/22	rainy	3.44852805100	Silver Pheasant	Lophura nycthemera	1
495	Cheba Ling National Nature Reserve	J8	0l07	C99	1434304.55680000000	2764537.64550000000	106	0I070045.MP4	video	2022/9/24	rainy	5.18331933800	Murids	Muridae	1
496	Cheba Ling National Nature Reserve	J8	0l07	C99	1434304.55680000000	2764537.64550000000	106	0I070054.JPG	image	2022/9/25	rainy	5.22215264900	Masked palm Civet	Paguma larvata	2
497	Cheba Ling National Nature Reserve	J8	0l07	C99	1434304.55680000000	2764537.64550000000	106	0I070051.MP4	video	2022/9/25	rainy	5.11683244400	Murids	Muridae	1
498	Cheba Ling National Nature Reserve	J8	0l07	C99	1434304.55680000000	2764537.64550000000	106	0I070100.JPG	image	2022/9/30	rainy	1.63822164900	Silver Pheasant	Lophura nycthemera	2
499	Cheba Ling National Nature Reserve	J8	0l07	C99	1434304.55680000000	2764537.64550000000	106	0I070124.JPG	image	2022/10/8	dry	1.09244019900	Murids	Muridae	1
500	Cheba Ling National Nature Reserve	J8	0l07	C99	1434304.55680000000	2764537.64550000000	106	0I070121.MP4	video	2022/10/7	dry	3.62634475700	Silver Pheasant	Lophura nycthemera	4
501	Cheba Ling National Nature Reserve	J8	0l07	C99	1434304.55680000000	2764537.64550000000	106	0I070140.JPG	image	2022/10/20	dry	1.78360132100	White-necklaced Partridge	Arborophila gingica	1
502	Cheba Ling National Nature Reserve	J8	0l07	C99	1434304.55680000000	2764537.64550000000	106	0I070152.JPG	image	2022/10/23	dry	1.57599296000	White-necklaced Partridge	Arborophila gingica	1
503	Cheba Ling National Nature Reserve	J8	0l07	C99	1434304.55680000000	2764537.64550000000	106	0I070160.JPG	image	2022/10/23	dry	3.24555266700	Silver Pheasant	Lophura nycthemera	1
504	Cheba Ling National Nature Reserve	J8	0l07	C99	1434304.55680000000	2764537.64550000000	106	0I070166.JPG	image	2022/10/24	dry	0.98353037700	Masked palm Civet	Paguma larvata	1
505	Cheba Ling National Nature Reserve	J8	0l07	C99	1434304.55680000000	2764537.64550000000	106	0I070161.MP4	video	2022/10/23	dry	4.59404320600	Silver Pheasant	Lophura nycthemera	1
506	Cheba Ling National Nature Reserve	J8	0l07	C99	1434304.55680000000	2764537.64550000000	106	0I070190.JPG	image	2022/10/31	dry	5.15620219100	Murids	Muridae	1
507	Cheba Ling National Nature Reserve	J8	0l07	C99	1434304.55680000000	2764537.64550000000	106	0I070193.MP4	video	2022/11/4	dry	0.02230949800	Murids	Muridae	1
508	Cheba Ling National Nature Reserve	J8	0l07	C99	1434304.55680000000	2764537.64550000000	106	0I070201.MP4	video	2022/11/8	dry	1.05097830200	Murids	Muridae	1
509	Cheba Ling National Nature Reserve	J8	0l07	C99	1434304.55680000000	2764537.64550000000	106	0I070208.JPG	image	2022/11/11	dry	5.74661265600	Masked palm Civet	Paguma larvata	1
510	Cheba Ling National Nature Reserve	J8	0l07	C99	1434304.55680000000	2764537.64550000000	106	0I070216.JPG	image	2022/11/14	dry	4.65278225500	White-necklaced Partridge	Arborophila gingica	1
511	Cheba Ling National Nature Reserve	J8	0l07	C99	1434304.55680000000	2764537.64550000000	106	0I070222.JPG	image	2022/11/19	dry	4.65984228000	Silver Pheasant	Lophura nycthemera	1
512	Cheba Ling National Nature Reserve	J8	0l07	C99	1434304.55680000000	2764537.64550000000	106	0I070219.MP4	video	2022/11/16	dry	6.27231922200	Murids	Muridae	1
513	Cheba Ling National Nature Reserve	J8	0l07	C99	1434304.55680000000	2764537.64550000000	106	0I070223.MP4	video	2022/11/21	dry	0.98067338500	Masked palm Civet	Paguma larvata	1
514	Cheba Ling National Nature Reserve	J8	0l07	C99	1434304.55680000000	2764537.64550000000	106	0I070230.JPG	image	2022/11/23	dry	4.59576764200	Silver Pheasant	Lophura nycthemera	1
515	Cheba Ling National Nature Reserve	J8	0l07	C99	1434304.55680000000	2764537.64550000000	106	0I070234.JPG	image	2022/11/24	dry	0.56522320800	Masked palm Civet	Paguma larvata	1
516	Cheba Ling National Nature Reserve	J8	0l07	C99	1434304.55680000000	2764537.64550000000	106	0I070236.JPG	image	2022/11/24	dry	2.74625942700	Silver Pheasant	Lophura nycthemera	1
517	Cheba Ling National Nature Reserve	J8	0l07	C99	1434304.55680000000	2764537.64550000000	106	0I070242.JPG	image	2022/11/25	dry	5.29199084400	Masked palm Civet	Paguma larvata	1
518	Cheba Ling National Nature Reserve	J8	0l07	C99	1434304.55680000000	2764537.64550000000	106	0I070255.MP4	video	2022/11/27	dry	0.89621638700	Murids	Muridae	1
519	Cheba Ling National Nature Reserve	J8	0l07	C99	1434304.55680000000	2764537.64550000000	106	0I070259.MP4	video	2022/11/27	dry	5.31124642700	Murids	Muridae	1
520	Cheba Ling National Nature Reserve	J8	0l07	C99	1434304.55680000000	2764537.64550000000	106	0I070261.MP4	video	2022/11/27	dry	5.64767269000	Murids	Muridae	1
521	Cheba Ling National Nature Reserve	J8	0l07	C99	1434304.55680000000	2764537.64550000000	106	0I070288.JPG	image	2022/11/29	dry	5.76467191400	Murids	Muridae	1
522	Cheba Ling National Nature Reserve	J8	0l07	C99	1434304.55680000000	2764537.64550000000	106	0I070295.MP4	video	2022/12/4	dry	4.71662825600	White-necklaced Partridge	Arborophila gingica	2
523	Cheba Ling National Nature Reserve	J8	0l07	C99	1434304.55680000000	2764537.64550000000	106	0I070328.JPG	image	2022/12/12	dry	1.56403312500	Silver Pheasant	Lophura nycthemera	2
524	Cheba Ling National Nature Reserve	J8	0l07	C99	1434304.55680000000	2764537.64550000000	106	0I070336.JPG	image	2022/12/14	dry	4.67649182800	Silver Pheasant	Lophura nycthemera	5
525	Cheba Ling National Nature Reserve	J8	0l07	C99	1434304.55680000000	2764537.64550000000	106	0I070341.MP4	video	2022/12/14	dry	6.08504469800	Spotted Linsang	Prionodon pardicolor	1
526	Cheba Ling National Nature Reserve	J8	0l07	C99	1434304.55680000000	2764537.64550000000	106	0I070344.JPG	image	2022/12/15	dry	4.63032490700	Silver Pheasant	Lophura nycthemera	3
527	Cheba Ling National Nature Reserve	J8	0l07	C99	1434304.55680000000	2764537.64550000000	106	0I070349.MP4	video	2022/12/19	dry	5.08659714000	Murids	Muridae	1
528	Cheba Ling National Nature Reserve	J8	0l07	C99	1434304.55680000000	2764537.64550000000	106	0I070351.MP4	video	2022/12/20	dry	5.16294952300	Murids	Muridae	1
529	Cheba Ling National Nature Reserve	J8	0l07	C99	1434304.55680000000	2764537.64550000000	106	0I070357.MP4	video	2022/12/21	dry	0.01928918500	Murids	Muridae	1
530	Cheba Ling National Nature Reserve	J8	0l07	C99	1434304.55680000000	2764537.64550000000	106	0I070363.MP4	video	2022/12/22	dry	1.01411183000	Masked palm Civet	Paguma larvata	1
531	Cheba Ling National Nature Reserve	J8	0l07	C99	1434304.55680000000	2764537.64550000000	106	0I070382.JPG	image	2022/12/25	dry	6.28293541900	Murids	Muridae	1
532	Cheba Ling National Nature Reserve	J8	0l07	C99	1434304.55680000000	2764537.64550000000	106	0I070394.JPG	image	2022/12/25	dry	5.73556121200	Murids	Muridae	1
533	Cheba Ling National Nature Reserve	J8	0l07	C99	1434304.55680000000	2764537.64550000000	106	0I070398.JPG	image	2022/12/25	dry	6.17346058000	Murids	Muridae	1
534	Cheba Ling National Nature Reserve	J8	0l07	C99	1434304.55680000000	2764537.64550000000	106	0I070406.JPG	image	2022/12/27	dry	5.96614918700	Murids	Muridae	1
535	Cheba Ling National Nature Reserve	J8	0l07	C99	1434304.55680000000	2764537.64550000000	106	0I070403.MP4	video	2022/12/26	dry	5.45979524100	Murids	Muridae	1
536	Cheba Ling National Nature Reserve	J8	0l07	C99	1434304.55680000000	2764537.64550000000	106	0I070422.JPG	image	2022/12/31	dry	0.47379567200	Murids	Muridae	1
537	Cheba Ling National Nature Reserve	J8	0l07	C99	1434304.55680000000	2764537.64550000000	106	0I070424.JPG	image	2022/12/31	dry	0.90064687700	Murids	Muridae	1
538	Cheba Ling National Nature Reserve	J8	0l07	C99	1434304.55680000000	2764537.64550000000	106	0I070430.JPG	image	2022/12/31	dry	1.72779399100	Silver Pheasant	Lophura nycthemera	3
539	Cheba Ling National Nature Reserve	J9	0l08	C101	1434302.40950000000	2763813.50710000000	106	0I080051.MP4	video	2022/10/2	dry	5.85281100400	Murids	Muridae	1
540	Cheba Ling National Nature Reserve	J9	0l08	C101	1434302.40950000000	2763813.50710000000	106	0I080062.JPG	image	2022/10/10	dry	3.09658130900	Silver Pheasant	Lophura nycthemera	1
541	Cheba Ling National Nature Reserve	J9	0l08	C101	1434302.40950000000	2763813.50710000000	106	0I080082.JPG	image	2022/11/2	dry	1.59653306900	Silver Pheasant	Lophura nycthemera	1
542	Cheba Ling National Nature Reserve	J9	0l08	C101	1434302.40950000000	2763813.50710000000	106	0I080336.JPG	image	2022/11/21	dry	4.75428432200	Silver Pheasant	Lophura nycthemera	2
543	Cheba Ling National Nature Reserve	L8	0J07	C88	1435423.49750000000	2764976.46250000000	105	0J070032.JPG	image	2022/9/21	rainy	5.33587184200	Murids	Muridae	1
544	Cheba Ling National Nature Reserve	L8	0J07	C88	1435423.49750000000	2764976.46250000000	105	0J070034.JPG	image	2022/9/22	rainy	0.30113466800	Murids	Muridae	1
545	Cheba Ling National Nature Reserve	L8	0J07	C88	1435423.49750000000	2764976.46250000000	105	0J070036.JPG	image	2022/9/22	rainy	4.32426193900	Silver Pheasant	Lophura nycthemera	1
546	Cheba Ling National Nature Reserve	L8	0J07	C88	1435423.49750000000	2764976.46250000000	105	0J070040.JPG	image	2022/9/23	rainy	0.01569441900	Murids	Muridae	1
547	Cheba Ling National Nature Reserve	L8	0J07	C88	1435423.49750000000	2764976.46250000000	105	0J070042.JPG	image	2022/9/26	rainy	3.37462726900	Silver Pheasant	Lophura nycthemera	1
548	Cheba Ling National Nature Reserve	L8	0J07	C88	1435423.49750000000	2764976.46250000000	105	0J070048.JPG	image	2022/9/27	rainy	0.34944351800	Murids	Muridae	1
549	Cheba Ling National Nature Reserve	L8	0J07	C88	1435423.49750000000	2764976.46250000000	105	0J070050.JPG	image	2022/9/27	rainy	1.60812317400	White-necklaced Partridge	Arborophila gingica	2
550	Cheba Ling National Nature Reserve	L8	0J07	C88	1435423.49750000000	2764976.46250000000	105	0J070052.JPG	image	2022/9/28	rainy	3.08174546800	Silver Pheasant	Lophura nycthemera	1
551	Cheba Ling National Nature Reserve	L8	0J07	C88	1435423.49750000000	2764976.46250000000	105	0J070056.JPG	image	2022/9/30	rainy	2.74264526100	Silver Pheasant	Lophura nycthemera	1
552	Cheba Ling National Nature Reserve	L8	0J07	C88	1435423.49750000000	2764976.46250000000	105	0J070058.JPG	image	2022/9/30	rainy	5.55738450600	Murids	Muridae	1
553	Cheba Ling National Nature Reserve	L8	0J07	C88	1435423.49750000000	2764976.46250000000	105	0J070053.MP4	video	2022/9/29	rainy	5.48920073900	Murids	Muridae	1
554	Cheba Ling National Nature Reserve	L8	0J07	C88	1435423.49750000000	2764976.46250000000	105	0J070064.JPG	image	2022/10/1	dry	6.15865406900	Murids	Muridae	1
555	Cheba Ling National Nature Reserve	L8	0J07	C88	1435423.49750000000	2764976.46250000000	105	0J070066.JPG	image	2022/10/2	dry	0.33153523100	Murids	Muridae	1
556	Cheba Ling National Nature Reserve	L8	0J07	C88	1435423.49750000000	2764976.46250000000	105	0J070067.MP4	video	2022/10/2	dry	0.70373122400	Murids	Muridae	1
557	Cheba Ling National Nature Reserve	L8	0J07	C88	1435423.49750000000	2764976.46250000000	105	0J070072.JPG	image	2022/10/5	dry	0.59608501900	Murids	Muridae	1
558	Cheba Ling National Nature Reserve	L8	0J07	C88	1435423.49750000000	2764976.46250000000	105	0J070078.JPG	image	2022/10/6	dry	0.81522675700	Murids	Muridae	1
559	Cheba Ling National Nature Reserve	L8	0J07	C88	1435423.49750000000	2764976.46250000000	105	0J070080.JPG	image	2022/10/7	dry	2.33791676100	Silver Pheasant	Lophura nycthemera	2
560	Cheba Ling National Nature Reserve	L8	0J07	C88	1435423.49750000000	2764976.46250000000	105	0J070083.MP4	video	2022/10/10	dry	0.16183702900	Murids	Muridae	1
561	Cheba Ling National Nature Reserve	L8	0J07	C88	1435423.49750000000	2764976.46250000000	105	0J070086.JPG	image	2022/10/10	dry	3.08784977500	Silver Pheasant	Lophura nycthemera	1
562	Cheba Ling National Nature Reserve	L8	0J07	C88	1435423.49750000000	2764976.46250000000	105	0J070090.JPG	image	2022/10/10	dry	3.82991600100	Silver Pheasant	Lophura nycthemera	1
563	Cheba Ling National Nature Reserve	L8	0J07	C88	1435423.49750000000	2764976.46250000000	105	0J070092.JPG	image	2022/10/11	dry	3.90862781000	Silver Pheasant	Lophura nycthemera	1
564	Cheba Ling National Nature Reserve	L8	0J07	C88	1435423.49750000000	2764976.46250000000	105	0J070094.JPG	image	2022/10/13	dry	5.15501429300	Murids	Muridae	1
565	Cheba Ling National Nature Reserve	L8	0J07	C88	1435423.49750000000	2764976.46250000000	105	0J070097.MP4	video	2022/10/14	dry	4.99742715900	Murids	Muridae	1
566	Cheba Ling National Nature Reserve	L8	0J07	C88	1435423.49750000000	2764976.46250000000	105	0J070099.MP4	video	2022/10/14	dry	5.17928823300	Murids	Muridae	1
567	Cheba Ling National Nature Reserve	L8	0J07	C88	1435423.49750000000	2764976.46250000000	105	0J070104.JPG	image	2022/10/15	dry	5.90418822900	Murids	Muridae	1
568	Cheba Ling National Nature Reserve	L8	0J07	C88	1435423.49750000000	2764976.46250000000	105	0J070110.JPG	image	2022/10/16	dry	5.05466963200	Murids	Muridae	1
569	Cheba Ling National Nature Reserve	L8	0J07	C88	1435423.49750000000	2764976.46250000000	105	0J070105.MP4	video	2022/10/16	dry	0.22097687300	Murids	Muridae	1
570	Cheba Ling National Nature Reserve	L8	0J07	C88	1435423.49750000000	2764976.46250000000	105	0J070114.JPG	image	2022/10/18	dry	4.62163260400	Silver Pheasant	Lophura nycthemera	1
571	Cheba Ling National Nature Reserve	L8	0J07	C88	1435423.49750000000	2764976.46250000000	105	0J070122.JPG	image	2022/10/23	dry	0.63121495400	Murids	Muridae	1
572	Cheba Ling National Nature Reserve	L8	0J07	C88	1435423.49750000000	2764976.46250000000	105	0J070126.JPG	image	2022/10/23	dry	5.31254709200	Murids	Muridae	1
573	Cheba Ling National Nature Reserve	L8	0J07	C88	1435423.49750000000	2764976.46250000000	105	0J070130.JPG	image	2022/10/28	dry	3.84214689700	White-necklaced Partridge	Arborophila gingica	1
574	Cheba Ling National Nature Reserve	L8	0J07	C88	1435423.49750000000	2764976.46250000000	105	0J070134.JPG	image	2022/11/2	dry	4.70531600000	Silver Pheasant	Lophura nycthemera	1
575	Cheba Ling National Nature Reserve	L8	0J07	C88	1435423.49750000000	2764976.46250000000	105	0J070138.JPG	image	2022/11/6	dry	5.87853479100	Masked palm Civet	Paguma larvata	1
576	Cheba Ling National Nature Reserve	L8	0J07	C88	1435423.49750000000	2764976.46250000000	105	0J070144.JPG	image	2022/11/13	dry	3.92699052700	Silver Pheasant	Lophura nycthemera	1
577	Cheba Ling National Nature Reserve	L8	0J07	C88	1435423.49750000000	2764976.46250000000	105	0J070158.JPG	image	2022/11/17	dry	2.09690251500	Silver Pheasant	Lophura nycthemera	3
578	Cheba Ling National Nature Reserve	L8	0J07	C88	1435423.49750000000	2764976.46250000000	105	0J070162.JPG	image	2022/11/17	dry	2.84976233300	Silver Pheasant	Lophura nycthemera	1
579	Cheba Ling National Nature Reserve	L8	0J07	C88	1435423.49750000000	2764976.46250000000	105	0J070167.MP4	video	2022/11/18	dry	0.99118019700	Murids	Muridae	1
580	Cheba Ling National Nature Reserve	L8	0J07	C88	1435423.49750000000	2764976.46250000000	105	0J070165.MP4	video	2022/11/17	dry	6.22771613400	Murids	Muridae	1
581	Cheba Ling National Nature Reserve	L8	0J07	C88	1435423.49750000000	2764976.46250000000	105	0J070178.JPG	image	2022/11/23	dry	3.16917416200	Silver Pheasant	Lophura nycthemera	1
582	Cheba Ling National Nature Reserve	L8	0J07	C88	1435423.49750000000	2764976.46250000000	105	0J070182.JPG	image	2022/11/24	dry	0.38277205000	Murids	Muridae	1
583	Cheba Ling National Nature Reserve	L8	0J07	C88	1435423.49750000000	2764976.46250000000	105	0J070190.JPG	image	2022/11/27	dry	1.16155939100	Murids	Muridae	1
584	Cheba Ling National Nature Reserve	L8	0J07	C88	1435423.49750000000	2764976.46250000000	105	0J070192.JPG	image	2022/11/27	dry	4.40785644100	Silver Pheasant	Lophura nycthemera	1
585	Cheba Ling National Nature Reserve	L8	0J07	C88	1435423.49750000000	2764976.46250000000	105	0J070200.JPG	image	2022/11/29	dry	0.39818553000	Murids	Muridae	1
586	Cheba Ling National Nature Reserve	L8	0J07	C88	1435423.49750000000	2764976.46250000000	105	0J070211.MP4	video	2022/11/30	dry	5.60996261300	Murids	Muridae	1
587	Cheba Ling National Nature Reserve	L9	0J09	C89	1435784.79890000000	2763491.58830000000	105	0J090041.JPG	image	2022/9/21	rainy	5.15454755400	Murids	Muridae	1
588	Cheba Ling National Nature Reserve	L9	0J09	C89	1435784.79890000000	2763491.58830000000	105	0J090073.JPG	image	2022/9/23	rainy	1.98590190700	White-necklaced Partridge	Arborophila gingica	2
589	Cheba Ling National Nature Reserve	L9	0J09	C89	1435784.79890000000	2763491.58830000000	105	0J090155.JPG	image	2022/9/24	rainy	5.01207216900	Murids	Muridae	1
590	Cheba Ling National Nature Reserve	L9	0J09	C89	1435784.79890000000	2763491.58830000000	105	0J090150.MP4	video	2022/9/24	rainy	0.64603788700	Murids	Muridae	1
591	Cheba Ling National Nature Reserve	L9	0J09	C89	1435784.79890000000	2763491.58830000000	105	0J090159.JPG	image	2022/9/25	rainy	1.22992424100	Murids	Muridae	1
592	Cheba Ling National Nature Reserve	L9	0J09	C89	1435784.79890000000	2763491.58830000000	105	0J090164.MP4	video	2022/9/26	rainy	0.65525729100	Murids	Muridae	1
593	Cheba Ling National Nature Reserve	L9	0J09	C89	1435784.79890000000	2763491.58830000000	105	0J090168.MP4	video	2022/9/26	rainy	1.15453116900	Murids	Muridae	1
594	Cheba Ling National Nature Reserve	L9	0J09	C89	1435784.79890000000	2763491.58830000000	105	0J090173.JPG	image	2022/9/26	rainy	4.06152340400	Silver Pheasant	Lophura nycthemera	2
595	Cheba Ling National Nature Reserve	L9	0J09	C89	1435784.79890000000	2763491.58830000000	105	0J090185.JPG	image	2022/9/27	rainy	0.50684058200	Ferret Badger	Melogale moschata	1
596	Cheba Ling National Nature Reserve	L9	0J09	C89	1435784.79890000000	2763491.58830000000	105	0J090184.MP4	video	2022/9/27	rainy	0.50684058200	Murids	Muridae	1
597	Cheba Ling National Nature Reserve	L9	0J09	C89	1435784.79890000000	2763491.58830000000	105	0J090191.JPG	image	2022/9/27	rainy	0.99200836300	Murids	Muridae	1
598	Cheba Ling National Nature Reserve	L9	0J09	C89	1435784.79890000000	2763491.58830000000	105	0J090192.MP4	video	2022/9/27	rainy	1.16247271800	Murids	Muridae	1
599	Cheba Ling National Nature Reserve	L9	0J09	C89	1435784.79890000000	2763491.58830000000	105	0J090233.JPG	image	2022/9/28	rainy	0.37208594700	Murids	Muridae	1
600	Cheba Ling National Nature Reserve	L9	0J09	C89	1435784.79890000000	2763491.58830000000	105	0J090234.MP4	video	2022/9/28	rainy	6.14925549200	Murids	Muridae	1
601	Cheba Ling National Nature Reserve	L9	0J09	C89	1435784.79890000000	2763491.58830000000	105	0J090238.MP4	video	2022/9/29	rainy	0.02017132200	Murids	Muridae	1
602	Cheba Ling National Nature Reserve	L9	0J09	C89	1435784.79890000000	2763491.58830000000	105	0J090244.MP4	video	2022/9/29	rainy	6.04649611500	Murids	Muridae	1
603	Cheba Ling National Nature Reserve	L9	0J09	C89	1435784.79890000000	2763491.58830000000	105	0J090250.MP4	video	2022/9/30	rainy	1.34244385300	Murids	Muridae	1
604	Cheba Ling National Nature Reserve	L9	0J09	C89	1435784.79890000000	2763491.58830000000	105	0J090255.JPG	image	2022/10/1	dry	0.80784084600	Ferret Badger	Melogale moschata	1
605	Cheba Ling National Nature Reserve	L9	0J09	C89	1435784.79890000000	2763491.58830000000	105	0J090252.MP4	video	2022/10/1	dry	0.80350443300	Murids	Muridae	1
606	Cheba Ling National Nature Reserve	L9	0J09	C89	1435784.79890000000	2763491.58830000000	105	0J090267.JPG	image	2022/10/3	dry	1.11412311100	Murids	Muridae	1
607	Cheba Ling National Nature Reserve	L9	0J09	C89	1435784.79890000000	2763491.58830000000	105	0J090264.MP4	video	2022/10/2	dry	0.08489156600	Murids	Muridae	1
608	Cheba Ling National Nature Reserve	L9	0J09	C89	1435784.79890000000	2763491.58830000000	105	0J090286.MP4	video	2022/10/4	dry	6.12042299300	Ferret Badger	Melogale moschata	1
609	Cheba Ling National Nature Reserve	L9	0J09	C89	1435784.79890000000	2763491.58830000000	105	0J090289.JPG	image	2022/10/4	dry	6.15060006700	Murids	Muridae	1
610	Cheba Ling National Nature Reserve	L9	0J09	C89	1435784.79890000000	2763491.58830000000	105	0J090291.JPG	image	2022/10/4	dry	6.15060006700	Masked palm Civet	Paguma larvata	1
611	Cheba Ling National Nature Reserve	L9	0J09	C89	1435784.79890000000	2763491.58830000000	105	0J090297.JPG	image	2022/10/6	dry	1.21465166100	Ferret Badger	Melogale moschata	1
612	Cheba Ling National Nature Reserve	L9	0J09	C89	1435784.79890000000	2763491.58830000000	105	0J090299.JPG	image	2022/10/6	dry	1.25759462800	Murids	Muridae	1
613	Cheba Ling National Nature Reserve	L9	0J09	C89	1435784.79890000000	2763491.58830000000	105	0J090292.MP4	video	2022/10/5	dry	1.26304410500	Murids	Muridae	1
614	Cheba Ling National Nature Reserve	L9	0J09	C89	1435784.79890000000	2763491.58830000000	105	0J090303.JPG	image	2022/10/7	dry	1.33357760300	Murids	Muridae	1
615	Cheba Ling National Nature Reserve	L9	0J09	C89	1435784.79890000000	2763491.58830000000	105	0J090307.JPG	image	2022/10/8	dry	1.11407829600	Murids	Muridae	1
616	Cheba Ling National Nature Reserve	L9	0J09	C89	1435784.79890000000	2763491.58830000000	105	0J090304.MP4	video	2022/10/7	dry	6.17666312900	Murids	Muridae	1
617	Cheba Ling National Nature Reserve	L9	0J09	C89	1435784.79890000000	2763491.58830000000	105	0J090311.JPG	image	2022/10/8	dry	4.36347318600	Silver Pheasant	Lophura nycthemera	1
618	Cheba Ling National Nature Reserve	L9	0J09	C89	1435784.79890000000	2763491.58830000000	105	0J090315.JPG	image	2022/10/10	dry	2.53806283000	Silver Pheasant	Lophura nycthemera	1
619	Cheba Ling National Nature Reserve	L9	0J09	C89	1435784.79890000000	2763491.58830000000	105	0J090323.JPG	image	2022/10/11	dry	3.34428726400	Silver Pheasant	Lophura nycthemera	2
620	Cheba Ling National Nature Reserve	L9	0J09	C89	1435784.79890000000	2763491.58830000000	105	0J090329.JPG	image	2022/10/13	dry	5.33723727700	Murids	Muridae	1
621	Cheba Ling National Nature Reserve	L9	0J09	C89	1435784.79890000000	2763491.58830000000	105	0J090335.JPG	image	2022/10/15	dry	5.54116690800	Murids	Muridae	1
622	Cheba Ling National Nature Reserve	L9	0J09	C89	1435784.79890000000	2763491.58830000000	105	0J090337.JPG	image	2022/10/18	dry	6.19446667200	Murids	Muridae	1
623	Cheba Ling National Nature Reserve	L9	0J09	C89	1435784.79890000000	2763491.58830000000	105	0J090334.MP4	video	2022/10/15	dry	5.54116690800	Ferret Badger	Melogale moschata	1
624	Cheba Ling National Nature Reserve	L9	0J09	C89	1435784.79890000000	2763491.58830000000	105	0J090341.JPG	image	2022/10/19	dry	0.63723532700	Ferret Badger	Melogale moschata	1
625	Cheba Ling National Nature Reserve	L9	0J09	C89	1435784.79890000000	2763491.58830000000	105	0J090336.MP4	video	2022/10/18	dry	6.19446667200	Ferret Badger	Melogale moschata	1
626	Cheba Ling National Nature Reserve	L9	0J09	C89	1435784.79890000000	2763491.58830000000	105	0J090379.JPG	image	2022/10/25	dry	0.24455396800	Ferret Badger	Melogale moschata	1
627	Cheba Ling National Nature Reserve	L9	0J09	C89	1435784.79890000000	2763491.58830000000	105	0J090382.MP4	video	2022/10/25	dry	6.09238191900	Murids	Muridae	2
628	Cheba Ling National Nature Reserve	L9	0J09	C89	1435784.79890000000	2763491.58830000000	105	0J090387.JPG	image	2022/10/27	dry	0.86026156800	Ferret Badger	Melogale moschata	1
629	Cheba Ling National Nature Reserve	L9	0J09	C89	1435784.79890000000	2763491.58830000000	105	0J090391.JPG	image	2022/10/27	dry	2.63868604800	Silver Pheasant	Lophura nycthemera	1
630	Cheba Ling National Nature Reserve	L9	0J09	C89	1435784.79890000000	2763491.58830000000	105	0J090423.JPG	image	2022/10/28	dry	1.65175459900	Silver Pheasant	Lophura nycthemera	1
631	Cheba Ling National Nature Reserve	L9	0J09	C89	1435784.79890000000	2763491.58830000000	105	0J090428.MP4	video	2022/10/29	dry	5.88108625100	Murids	Muridae	1
632	Cheba Ling National Nature Reserve	L9	0J09	C89	1435784.79890000000	2763491.58830000000	105	0J090431.JPG	image	2022/10/30	dry	3.91517416300	Leopard Cat	Prionailurus bengalensis	1
633	Cheba Ling National Nature Reserve	L9	0J09	C89	1435784.79890000000	2763491.58830000000	105	0J090437.JPG	image	2022/10/30	dry	4.15224284600	Leopard Cat	Prionailurus bengalensis	1
634	Cheba Ling National Nature Reserve	L9	0J09	C89	1435784.79890000000	2763491.58830000000	105	0J090445.JPG	image	2022/10/31	dry	1.56159110100	Silver Pheasant	Lophura nycthemera	1
635	Cheba Ling National Nature Reserve	L9	0J09	C89	1435784.79890000000	2763491.58830000000	105	0J090453.JPG	image	2022/10/31	dry	1.76526429500	Silver Pheasant	Lophura nycthemera	1
636	Cheba Ling National Nature Reserve	L9	0J09	C89	1435784.79890000000	2763491.58830000000	105	0J090462.MP4	video	2022/11/2	dry	0.17805968700	Murids	Muridae	1
637	Cheba Ling National Nature Reserve	L9	0J09	C89	1435784.79890000000	2763491.58830000000	105	0J090470.MP4	video	2022/11/2	dry	5.00482024600	Murids	Muridae	1
638	Cheba Ling National Nature Reserve	L9	0J09	C89	1435784.79890000000	2763491.58830000000	105	0J090481.JPG	image	2022/11/5	dry	0.76347328900	Murids	Muridae	1
639	Cheba Ling National Nature Reserve	L9	0J09	C89	1435784.79890000000	2763491.58830000000	105	0J090472.MP4	video	2022/11/3	dry	1.21119708800	Murids	Muridae	1
640	Cheba Ling National Nature Reserve	L9	0J09	C89	1435784.79890000000	2763491.58830000000	105	0J090476.MP4	video	2022/11/4	dry	0.61793623100	Murids	Muridae	1
641	Cheba Ling National Nature Reserve	L9	0J09	C89	1435784.79890000000	2763491.58830000000	105	0J090478.MP4	video	2022/11/4	dry	0.98496478900	Murids	Muridae	1
642	Cheba Ling National Nature Reserve	L9	0J09	C89	1435784.79890000000	2763491.58830000000	105	0J090487.JPG	image	2022/11/5	dry	0.82454929200	Ferret Badger	Melogale moschata	1
643	Cheba Ling National Nature Reserve	L9	0J09	C89	1435784.79890000000	2763491.58830000000	105	0J090494.MP4	video	2022/11/6	dry	0.77028970200	Murids	Muridae	1
644	Cheba Ling National Nature Reserve	L9	0J09	C89	1435784.79890000000	2763491.58830000000	105	0J090497.JPG	image	2022/11/6	dry	1.08739571700	Murids	Muridae	1
645	Cheba Ling National Nature Reserve	L9	0J09	C89	1435784.79890000000	2763491.58830000000	105	0J090492.MP4	video	2022/11/6	dry	0.17266683200	Murids	Muridae	1
646	Cheba Ling National Nature Reserve	L9	0J09	C89	1435784.79890000000	2763491.58830000000	105	0J090534.MP4	video	2022/11/6	dry	5.08985700100	Murids	Muridae	1
647	Cheba Ling National Nature Reserve	L9	0J09	C89	1435784.79890000000	2763491.58830000000	105	0J090536.MP4	video	2022/11/7	dry	0.48883247100	Murids	Muridae	1
648	Cheba Ling National Nature Reserve	L9	0J09	C89	1435784.79890000000	2763491.58830000000	105	0J090587.JPG	image	2022/11/10	dry	3.80625974100	Silver Pheasant	Lophura nycthemera	1
649	Cheba Ling National Nature Reserve	L9	0J09	C89	1435784.79890000000	2763491.58830000000	105	0J090596.MP4	video	2022/11/10	dry	5.48378467900	Murids	Muridae	1
650	Cheba Ling National Nature Reserve	L9	0J09	C89	1435784.79890000000	2763491.58830000000	105	0J090638.MP4	video	2022/11/11	dry	5.22219556600	Murids	Muridae	1
651	Cheba Ling National Nature Reserve	L9	0J09	C89	1435784.79890000000	2763491.58830000000	105	0J090644.MP4	video	2022/11/12	dry	5.14261160900	Murids	Muridae	1
652	Cheba Ling National Nature Reserve	L9	0J09	C89	1435784.79890000000	2763491.58830000000	105	0J090666.MP4	video	2022/11/15	dry	1.27032304400	Masked palm Civet	Paguma larvata	1
653	Cheba Ling National Nature Reserve	L9	0J09	C89	1435784.79890000000	2763491.58830000000	105	0J090672.MP4	video	2022/11/15	dry	5.61504063500	Murids	Muridae	1
654	Cheba Ling National Nature Reserve	L9	0J09	C89	1435784.79890000000	2763491.58830000000	105	0J090674.MP4	video	2022/11/15	dry	6.03243327300	Murids	Muridae	1
655	Cheba Ling National Nature Reserve	L9	0J09	C89	1435784.79890000000	2763491.58830000000	105	0J090730.MP4	video	2022/11/16	dry	5.55909215000	Murids	Muridae	1
656	Cheba Ling National Nature Reserve	L9	0J09	C89	1435784.79890000000	2763491.58830000000	105	0J090726.MP4	video	2022/11/16	dry	5.09815734500	Murids	Muridae	1
657	Cheba Ling National Nature Reserve	L9	0J09	C89	1435784.79890000000	2763491.58830000000	105	0J090782.MP4	video	2022/11/18	dry	5.91116370800	Murids	Muridae	1
658	Cheba Ling National Nature Reserve	L9	0J09	C89	1435784.79890000000	2763491.58830000000	105	0J090784.MP4	video	2022/11/18	dry	6.03509998600	Murids	Muridae	1
659	Cheba Ling National Nature Reserve	L9	0J09	C89	1435784.79890000000	2763491.58830000000	105	0J090799.JPG	image	2022/11/20	dry	0.71187429300	Murids	Muridae	1
660	Cheba Ling National Nature Reserve	L9	0J09	C89	1435784.79890000000	2763491.58830000000	105	0J090796.MP4	video	2022/11/19	dry	5.60328174700	Murids	Muridae	1
661	Cheba Ling National Nature Reserve	L9	0J09	C89	1435784.79890000000	2763491.58830000000	105	0J090806.MP4	video	2022/11/20	dry	5.87835595000	Murids	Muridae	1
662	Cheba Ling National Nature Reserve	L9	0J09	C89	1435784.79890000000	2763491.58830000000	105	0J090810.MP4	video	2022/11/20	dry	6.11764958600	Murids	Muridae	1
663	Cheba Ling National Nature Reserve	L9	0J09	C89	1435784.79890000000	2763491.58830000000	105	0J090830.MP4	video	2022/11/23	dry	0.16578955400	Masked palm Civet	Paguma larvata	1
664	Cheba Ling National Nature Reserve	L9	0J09	C89	1435784.79890000000	2763491.58830000000	105	0J090826.MP4	video	2022/11/22	dry	6.21946730800	Murids	Muridae	1
665	Cheba Ling National Nature Reserve	L9	0J09	C89	1435784.79890000000	2763491.58830000000	105	0J090832.MP4	video	2022/11/23	dry	1.27071880300	Spotted Linsang	Prionodon pardicolor	1
666	Cheba Ling National Nature Reserve	L9	0J09	C89	1435784.79890000000	2763491.58830000000	105	0J090846.MP4	video	2022/11/23	dry	5.02608035800	Murids	Muridae	1
667	Cheba Ling National Nature Reserve	L9	0J09	C89	1435784.79890000000	2763491.58830000000	105	0J090880.MP4	video	2022/11/27	dry	1.96762955900	Leopard Cat	Prionailurus bengalensis	1
668	Cheba Ling National Nature Reserve	L9	0J09	C89	1435784.79890000000	2763491.58830000000	105	0J090886.MP4	video	2022/11/27	dry	5.90513929600	Murids	Muridae	1
669	Cheba Ling National Nature Reserve	L9	0J09	C89	1435784.79890000000	2763491.58830000000	105	0J090904.MP4	video	2022/11/28	dry	5.88439622900	Murids	Muridae	1
670	Cheba Ling National Nature Reserve	L9	0J09	C89	1435784.79890000000	2763491.58830000000	105	0J090914.MP4	video	2022/11/29	dry	0.23627062800	Murids	Muridae	1
671	Cheba Ling National Nature Reserve	L9	0J09	C89	1435784.79890000000	2763491.58830000000	105	0J090924.MP4	video	2022/11/29	dry	0.58393610800	Murids	Muridae	1
672	Cheba Ling National Nature Reserve	L9	0J09	C89	1435784.79890000000	2763491.58830000000	105	0J090933.JPG	image	2022/11/29	dry	1.16469548900	Murids	Muridae	1
673	Cheba Ling National Nature Reserve	L9	0J09	C89	1435784.79890000000	2763491.58830000000	105	0J090928.MP4	video	2022/11/29	dry	0.80517777800	Murids	Muridae	1
674	Cheba Ling National Nature Reserve	L9	0J09	C89	1435784.79890000000	2763491.58830000000	105	0J090943.JPG	image	2022/11/30	dry	0.32542840800	Leopard Cat	Prionailurus bengalensis	1
675	Cheba Ling National Nature Reserve	L9	0J09	C89	1435784.79890000000	2763491.58830000000	105	0J090946.MP4	video	2022/11/30	dry	0.77146788700	Murids	Muridae	1
676	Cheba Ling National Nature Reserve	L9	0J09	C89	1435784.79890000000	2763491.58830000000	105	0J090954.MP4	video	2022/11/30	dry	5.47575237800	Murids	Muridae	1
677	Cheba Ling National Nature Reserve	L9	0J09	C89	1435784.79890000000	2763491.58830000000	105	0J090956.MP4	video	2022/11/30	dry	6.09547094900	Murids	Muridae	1
678	Cheba Ling National Nature Reserve	L9	0J09	C89	1435784.79890000000	2763491.58830000000	105	0J090970.MP4	video	2022/12/1	dry	1.15190901500	Murids	Muridae	1
679	Cheba Ling National Nature Reserve	L9	0J09	C89	1435784.79890000000	2763491.58830000000	105	0J090982.MP4	video	2022/12/1	dry	5.61301163300	Murids	Muridae	1
680	Cheba Ling National Nature Reserve	L9	0J09	C89	1435784.79890000000	2763491.58830000000	105	0J090986.MP4	video	2022/12/2	dry	0.02243000000	Murids	Muridae	1
681	Cheba Ling National Nature Reserve	L9	0J09	C89	1435784.79890000000	2763491.58830000000	105	0J090996.MP4	video	2022/12/3	dry	1.09584387500	Murids	Muridae	1
682	Cheba Ling National Nature Reserve	L9	0J09	C89	1435784.79890000000	2763491.58830000000	105	0J090992.MP4	video	2022/12/2	dry	1.20069800900	Murids	Muridae	1
683	Cheba Ling National Nature Reserve	L9	0J09	C89	1435784.79890000000	2763491.58830000000	105	0J091002.MP4	video	2022/12/3	dry	4.04811873900	Murids	Muridae	1
684	Cheba Ling National Nature Reserve	L9	0J09	C89	1435784.79890000000	2763491.58830000000	105	0J091022.MP4	video	2022/12/4	dry	1.28625350500	Murids	Muridae	1
685	Cheba Ling National Nature Reserve	L9	0J09	C89	1435784.79890000000	2763491.58830000000	105	0J091040.MP4	video	2022/12/5	dry	0.82369347300	Murids	Muridae	1
686	Cheba Ling National Nature Reserve	L9	0J09	C89	1435784.79890000000	2763491.58830000000	105	0J091050.MP4	video	2022/12/6	dry	1.27729804100	Murids	Muridae	1
687	Cheba Ling National Nature Reserve	L9	0J09	C89	1435784.79890000000	2763491.58830000000	105	0J091116.MP4	video	2022/12/13	dry	5.42142797700	Murids	Muridae	1
688	Cheba Ling National Nature Reserve	L9	0J09	C89	1435784.79890000000	2763491.58830000000	105	0J091118.MP4	video	2022/12/14	dry	5.10282191700	Murids	Muridae	1
689	Cheba Ling National Nature Reserve	L9	0J09	C89	1435784.79890000000	2763491.58830000000	105	0J091124.MP4	video	2022/12/14	dry	5.78386735200	Murids	Muridae	1
690	Cheba Ling National Nature Reserve	L9	0J09	C89	1435784.79890000000	2763491.58830000000	105	0J091128.MP4	video	2022/12/15	dry	6.11864183100	Murids	Muridae	1
691	Cheba Ling National Nature Reserve	L9	0J09	C89	1435784.79890000000	2763491.58830000000	105	0J091136.MP4	video	2022/12/16	dry	0.04483907300	Murids	Muridae	1
692	Cheba Ling National Nature Reserve	L9	0J09	C89	1435784.79890000000	2763491.58830000000	105	0J091156.MP4	video	2022/12/16	dry	5.02147140600	Murids	Muridae	1
693	Cheba Ling National Nature Reserve	L9	0J09	C89	1435784.79890000000	2763491.58830000000	105	0J091166.MP4	video	2022/12/16	dry	5.33833006200	Murids	Muridae	1
694	Cheba Ling National Nature Reserve	L9	0J09	C89	1435784.79890000000	2763491.58830000000	105	0J091172.MP4	video	2022/12/16	dry	6.08940243000	Murids	Muridae	1
695	Cheba Ling National Nature Reserve	L9	0J09	C89	1435784.79890000000	2763491.58830000000	105	0J091176.MP4	video	2022/12/17	dry	6.26743609100	Murids	Muridae	1
696	Cheba Ling National Nature Reserve	L9	0J09	C89	1435784.79890000000	2763491.58830000000	105	0J091184.MP4	video	2022/12/17	dry	0.18762130700	Murids	Muridae	1
697	Cheba Ling National Nature Reserve	L9	0J09	C89	1435784.79890000000	2763491.58830000000	105	0J091192.MP4	video	2022/12/17	dry	0.34797114100	Murids	Muridae	1
698	Cheba Ling National Nature Reserve	L9	0J09	C89	1435784.79890000000	2763491.58830000000	105	0J091196.MP4	video	2022/12/17	dry	5.18409695700	Murids	Muridae	2
699	Cheba Ling National Nature Reserve	L9	0J09	C89	1435784.79890000000	2763491.58830000000	105	0J091202.MP4	video	2022/12/18	dry	4.90473818300	Leopard Cat	Prionailurus bengalensis	1
700	Cheba Ling National Nature Reserve	L9	0J09	C89	1435784.79890000000	2763491.58830000000	105	0J091208.MP4	video	2022/12/19	dry	5.38779819300	Murids	Muridae	1
701	Cheba Ling National Nature Reserve	L9	0J09	C89	1435784.79890000000	2763491.58830000000	105	0J091246.MP4	video	2022/12/20	dry	5.62831986800	Murids	Muridae	1
702	Cheba Ling National Nature Reserve	L9	0J09	C89	1435784.79890000000	2763491.58830000000	105	0J091291.JPG	image	2022/12/26	dry	0.28349624100	Murids	Muridae	1
703	Cheba Ling National Nature Reserve	L9	0J09	C89	1435784.79890000000	2763491.58830000000	105	0J091295.JPG	image	2022/12/26	dry	5.24879122100	Murids	Muridae	1
704	Cheba Ling National Nature Reserve	L9	0J09	C89	1435784.79890000000	2763491.58830000000	105	0J091322.MP4	video	2022/12/28	dry	0.86270070400	Murids	Muridae	1
705	Cheba Ling National Nature Reserve	L9	0J09	C89	1435784.79890000000	2763491.58830000000	105	0J091334.MP4	video	2022/12/31	dry	0.13723677100	Murids	Muridae	1
706	Cheba Ling National Nature Reserve	M8	0K08	C93	1436818.83160000000	2764529.74880000000	105	0K080021.MP4	video	2022/9/27	rainy	0.54636584600	Murids	Muridae	1
707	Cheba Ling National Nature Reserve	M8	0K08	C93	1436818.83160000000	2764529.74880000000	105	0K080024.JPG	image	2022/9/30	rainy	0.09562410100	Murids	Muridae	1
708	Cheba Ling National Nature Reserve	M8	0K08	C93	1436818.83160000000	2764529.74880000000	105	0K080019.MP4	video	2022/9/22	rainy	5.38372288100	Murids	Muridae	1
709	Cheba Ling National Nature Reserve	M8	0K08	C93	1436818.83160000000	2764529.74880000000	105	0K080036.JPG	image	2022/10/5	dry	1.71911997900	Silver Pheasant	Lophura nycthemera	2
710	Cheba Ling National Nature Reserve	M8	0K08	C93	1436818.83160000000	2764529.74880000000	105	0K080035.MP4	video	2022/10/5	dry	1.71911997900	White-necklaced Partridge	Arborophila gingica	1
711	Cheba Ling National Nature Reserve	M8	0K08	C93	1436818.83160000000	2764529.74880000000	105	0K080039.MP4	video	2022/10/9	dry	5.48374798400	Murids	Muridae	1
712	Cheba Ling National Nature Reserve	M8	0K08	C93	1436818.83160000000	2764529.74880000000	105	0K080041.MP4	video	2022/10/10	dry	0.52854509900	Murids	Muridae	1
713	Cheba Ling National Nature Reserve	M8	0K08	C93	1436818.83160000000	2764529.74880000000	105	0K080043.MP4	video	2022/10/19	dry	5.22339642500	Murids	Muridae	1
714	Cheba Ling National Nature Reserve	M8	0K08	C93	1436818.83160000000	2764529.74880000000	105	0K080047.MP4	video	2022/10/23	dry	5.10472136500	Murids	Muridae	1
715	Cheba Ling National Nature Reserve	M8	0K08	C93	1436818.83160000000	2764529.74880000000	105	0K080058.JPG	image	2022/10/28	dry	2.45307826200	Silver Pheasant	Lophura nycthemera	1
716	Cheba Ling National Nature Reserve	M8	0K08	C93	1436818.83160000000	2764529.74880000000	105	0K080062.JPG	image	2022/10/29	dry	2.38716226400	Silver Pheasant	Lophura nycthemera	2
717	Cheba Ling National Nature Reserve	M8	0K08	C93	1436818.83160000000	2764529.74880000000	105	0K080063.MP4	video	2022/10/29	dry	2.62379187900	Silver Pheasant	Lophura nycthemera	1
718	Cheba Ling National Nature Reserve	M8	0K08	C93	1436818.83160000000	2764529.74880000000	105	0K080071.MP4	video	2022/11/1	dry	0.10467488600	Murids	Muridae	1
719	Cheba Ling National Nature Reserve	M8	0K08	C93	1436818.83160000000	2764529.74880000000	105	0K080078.JPG	image	2022/11/3	dry	1.92667963000	Silver Pheasant	Lophura nycthemera	1
720	Cheba Ling National Nature Reserve	M8	0K08	C93	1436818.83160000000	2764529.74880000000	105	0K080086.JPG	image	2022/11/4	dry	2.37952947000	Silver Pheasant	Lophura nycthemera	1
721	Cheba Ling National Nature Reserve	M8	0K08	C93	1436818.83160000000	2764529.74880000000	105	0K080095.MP4	video	2022/11/6	dry	0.75824573700	Murids	Muridae	1
722	Cheba Ling National Nature Reserve	M8	0K08	C93	1436818.83160000000	2764529.74880000000	105	0K080108.JPG	image	2022/11/7	dry	1.97875173100	Silver Pheasant	Lophura nycthemera	1
723	Cheba Ling National Nature Reserve	M8	0K08	C93	1436818.83160000000	2764529.74880000000	105	0K080126.JPG	image	2022/11/10	dry	4.20001548700	Silver Pheasant	Lophura nycthemera	1
724	Cheba Ling National Nature Reserve	M8	0K08	C93	1436818.83160000000	2764529.74880000000	105	0K080141.MP4	video	2022/11/16	dry	0.14183056800	Murids	Muridae	1
725	Cheba Ling National Nature Reserve	M8	0K08	C93	1436818.83160000000	2764529.74880000000	105	0K080144.JPG	image	2022/11/16	dry	2.82266312000	Silver Pheasant	Lophura nycthemera	1
726	Cheba Ling National Nature Reserve	M8	0K08	C93	1436818.83160000000	2764529.74880000000	105	0K080139.MP4	video	2022/11/15	dry	6.10485381900	Murids	Muridae	1
727	Cheba Ling National Nature Reserve	M8	0K08	C93	1436818.83160000000	2764529.74880000000	105	0K080152.JPG	image	2022/11/16	dry	3.59349843900	Silver Pheasant	Lophura nycthemera	1
728	Cheba Ling National Nature Reserve	M8	0K08	C93	1436818.83160000000	2764529.74880000000	105	0K080161.MP4	video	2022/11/16	dry	5.03023697300	Murids	Muridae	1
729	Cheba Ling National Nature Reserve	M8	0K08	C93	1436818.83160000000	2764529.74880000000	105	0K080163.MP4	video	2022/11/16	dry	5.62341880500	Murids	Muridae	1
730	Cheba Ling National Nature Reserve	M8	0K08	C93	1436818.83160000000	2764529.74880000000	105	0K080165.MP4	video	2022/11/16	dry	5.77973023700	Murids	Muridae	1
731	Cheba Ling National Nature Reserve	M8	0K08	C93	1436818.83160000000	2764529.74880000000	105	0K080167.MP4	video	2022/11/17	dry	5.43136422700	Murids	Muridae	1
732	Cheba Ling National Nature Reserve	M8	0K08	C93	1436818.83160000000	2764529.74880000000	105	0K080179.MP4	video	2022/11/20	dry	5.63925867600	Murids	Muridae	1
733	Cheba Ling National Nature Reserve	M8	0K08	C93	1436818.83160000000	2764529.74880000000	105	0K080183.MP4	video	2022/11/21	dry	0.94123727900	Murids	Muridae	1
734	Cheba Ling National Nature Reserve	M8	0K08	C93	1436818.83160000000	2764529.74880000000	105	0K080196.JPG	image	2022/11/22	dry	3.07894468200	Silver Pheasant	Lophura nycthemera	1
735	Cheba Ling National Nature Reserve	M8	0K08	C93	1436818.83160000000	2764529.74880000000	105	0K080193.MP4	video	2022/11/22	dry	2.66838964800	Silver Pheasant	Lophura nycthemera	1
736	Cheba Ling National Nature Reserve	M8	0K08	C93	1436818.83160000000	2764529.74880000000	105	0K080223.MP4	video	2022/11/28	dry	2.33951369300	Silver Pheasant	Lophura nycthemera	1
737	Cheba Ling National Nature Reserve	M8	0K08	C93	1436818.83160000000	2764529.74880000000	105	0K080239.MP4	video	2022/11/30	dry	1.09132030300	Murids	Muridae	1
738	Cheba Ling National Nature Reserve	M8	0K08	C93	1436818.83160000000	2764529.74880000000	105	0K080271.MP4	video	2022/12/1	dry	0.25285897400	Murids	Muridae	1
739	Cheba Ling National Nature Reserve	M8	0K08	C93	1436818.83160000000	2764529.74880000000	105	0K080291.MP4	video	2022/12/4	dry	0.53486849700	Murids	Muridae	1
740	Cheba Ling National Nature Reserve	M8	0K08	C93	1436818.83160000000	2764529.74880000000	105	0K080301.MP4	video	2022/12/4	dry	1.23915366600	Murids	Muridae	1
741	Cheba Ling National Nature Reserve	M8	0K08	C93	1436818.83160000000	2764529.74880000000	105	0K080295.MP4	video	2022/12/4	dry	0.70405431900	Murids	Muridae	1
742	Cheba Ling National Nature Reserve	M8	0K08	C93	1436818.83160000000	2764529.74880000000	105	0K080304.JPG	image	2022/12/4	dry	4.28719680100	Silver Pheasant	Lophura nycthemera	1
743	Cheba Ling National Nature Reserve	M8	0K08	C93	1436818.83160000000	2764529.74880000000	105	0K080351.MP4	video	2022/12/13	dry	4.05780816900	Silver Pheasant	Lophura nycthemera	2
744	Cheba Ling National Nature Reserve	M8	0K08	C93	1436818.83160000000	2764529.74880000000	105	0K080391.MP4	video	2022/12/15	dry	6.07577841900	Murids	Muridae	1
745	Cheba Ling National Nature Reserve	M8	0K08	C93	1436818.83160000000	2764529.74880000000	105	0K080410.JPG	image	2022/12/22	dry	1.82105256800	Silver Pheasant	Lophura nycthemera	2
746	Cheba Ling National Nature Reserve	M8	0K08	C93	1436818.83160000000	2764529.74880000000	105	0K080422.JPG	image	2022/12/25	dry	2.13979641100	Silver Pheasant	Lophura nycthemera	1
747	Cheba Ling National Nature Reserve	M8	0K08	C93	1436818.83160000000	2764529.74880000000	105	0K080431.MP4	video	2022/12/31	dry	0.24705024900	Murids	Muridae	1
748	Cheba Ling National Nature Reserve	L10	0K09	C94	1436303.30340000000	2762647.38880000000	105	0K090026.JPG	image	2022/9/24	rainy	4.73513117800	Silver Pheasant	Lophura nycthemera	1
749	Cheba Ling National Nature Reserve	L10	0K09	C94	1436303.30340000000	2762647.38880000000	105	0K090032.JPG	image	2022/9/26	rainy	0.87431702100	Murids	Muridae	1
750	Cheba Ling National Nature Reserve	L10	0K09	C94	1436303.30340000000	2762647.38880000000	105	0K090034.JPG	image	2022/9/26	rainy	1.55753501900	Silver Pheasant	Lophura nycthemera	1
751	Cheba Ling National Nature Reserve	L10	0K09	C94	1436303.30340000000	2762647.38880000000	105	0K090038.JPG	image	2022/9/27	rainy	4.19994461200	Silver Pheasant	Lophura nycthemera	2
752	Cheba Ling National Nature Reserve	L10	0K09	C94	1436303.30340000000	2762647.38880000000	105	0K090048.JPG	image	2022/9/29	rainy	4.74049793800	Silver Pheasant	Lophura nycthemera	3
753	Cheba Ling National Nature Reserve	L10	0K09	C94	1436303.30340000000	2762647.38880000000	105	0K090054.JPG	image	2022/10/1	dry	6.10673642900	Murids	Muridae	1
754	Cheba Ling National Nature Reserve	L10	0K09	C94	1436303.30340000000	2762647.38880000000	105	0K090058.JPG	image	2022/10/2	dry	5.69732592300	Ferret Badger	Melogale moschata	1
755	Cheba Ling National Nature Reserve	L10	0K09	C94	1436303.30340000000	2762647.38880000000	105	0K090060.JPG	image	2022/10/2	dry	5.81850795100	Murids	Muridae	1
756	Cheba Ling National Nature Reserve	L10	0K09	C94	1436303.30340000000	2762647.38880000000	105	0K090055.MP4	video	2022/10/2	dry	0.13257690300	Murids	Muridae	1
757	Cheba Ling National Nature Reserve	L10	0K09	C94	1436303.30340000000	2762647.38880000000	105	0K090064.JPG	image	2022/10/5	dry	0.94043149000	Masked palm Civet	Paguma larvata	1
758	Cheba Ling National Nature Reserve	L10	0K09	C94	1436303.30340000000	2762647.38880000000	105	0K090068.JPG	image	2022/10/8	dry	1.16122215700	Ferret Badger	Melogale moschata	1
759	Cheba Ling National Nature Reserve	L10	0K09	C94	1436303.30340000000	2762647.38880000000	105	0K090076.JPG	image	2022/10/21	dry	0.18970331700	Murids	Muridae	1
760	Cheba Ling National Nature Reserve	L10	0K09	C94	1436303.30340000000	2762647.38880000000	105	0K090080.JPG	image	2022/10/25	dry	0.50585336700	Ferret Badger	Melogale moschata	1
761	Cheba Ling National Nature Reserve	L10	0K09	C94	1436303.30340000000	2762647.38880000000	105	0K090083.MP4	video	2022/10/26	dry	0.38954854400	Murids	Muridae	1
762	Cheba Ling National Nature Reserve	L10	0K09	C94	1436303.30340000000	2762647.38880000000	105	0K090086.JPG	image	2022/10/27	dry	1.18265842700	Ferret Badger	Melogale moschata	1
763	Cheba Ling National Nature Reserve	L10	0K09	C94	1436303.30340000000	2762647.38880000000	105	0K090089.MP4	video	2022/10/30	dry	0.54448484000	Murids	Muridae	1
764	Cheba Ling National Nature Reserve	L10	0K09	C94	1436303.30340000000	2762647.38880000000	105	0K090094.JPG	image	2022/10/31	dry	5.30420008100	Ferret Badger	Melogale moschata	1
765	Cheba Ling National Nature Reserve	L10	0K09	C94	1436303.30340000000	2762647.38880000000	105	0K090087.MP4	video	2022/10/28	dry	5.09227388000	Murids	Muridae	1
766	Cheba Ling National Nature Reserve	L10	0K09	C94	1436303.30340000000	2762647.38880000000	105	0K090096.JPG	image	2022/11/2	dry	2.75148869700	Silver Pheasant	Lophura nycthemera	4
767	Cheba Ling National Nature Reserve	L10	0K09	C94	1436303.30340000000	2762647.38880000000	105	0K090102.JPG	image	2022/11/5	dry	0.61290890500	Masked palm Civet	Paguma larvata	1
768	Cheba Ling National Nature Reserve	L10	0K09	C94	1436303.30340000000	2762647.38880000000	105	0K090104.JPG	image	2022/11/5	dry	1.27254763700	Ferret Badger	Melogale moschata	1
769	Cheba Ling National Nature Reserve	L10	0K09	C94	1436303.30340000000	2762647.38880000000	105	0K090099.MP4	video	2022/11/3	dry	0.63945081400	Murids	Muridae	1
770	Cheba Ling National Nature Reserve	L10	0K09	C94	1436303.30340000000	2762647.38880000000	105	0K090106.JPG	image	2022/11/5	dry	1.27661947800	Murids	Muridae	1
771	Cheba Ling National Nature Reserve	L10	0K09	C94	1436303.30340000000	2762647.38880000000	105	0K090118.JPG	image	2022/11/6	dry	4.62695887000	Silver Pheasant	Lophura nycthemera	1
772	Cheba Ling National Nature Reserve	L10	0K09	C94	1436303.30340000000	2762647.38880000000	105	0K090124.JPG	image	2022/11/9	dry	4.74237717500	Silver Pheasant	Lophura nycthemera	3
773	Cheba Ling National Nature Reserve	L10	0K09	C94	1436303.30340000000	2762647.38880000000	105	0K090121.MP4	video	2022/11/7	dry	0.58634466600	Murids	Muridae	1
774	Cheba Ling National Nature Reserve	L10	0K09	C94	1436303.30340000000	2762647.38880000000	105	0K090134.JPG	image	2022/11/14	dry	5.40185138600	Ferret Badger	Melogale moschata	1
775	Cheba Ling National Nature Reserve	L10	0K09	C94	1436303.30340000000	2762647.38880000000	105	0K090136.JPG	image	2022/11/15	dry	1.58113453500	Silver Pheasant	Lophura nycthemera	1
776	Cheba Ling National Nature Reserve	L10	0K09	C94	1436303.30340000000	2762647.38880000000	105	0K090133.MP4	video	2022/11/14	dry	5.40185138600	Murids	Muridae	1
777	Cheba Ling National Nature Reserve	L10	0K09	C94	1436303.30340000000	2762647.38880000000	105	0K090146.JPG	image	2022/11/16	dry	4.72141440300	Silver Pheasant	Lophura nycthemera	1
778	Cheba Ling National Nature Reserve	L10	0K09	C94	1436303.30340000000	2762647.38880000000	105	0K090158.JPG	image	2022/11/18	dry	4.75178047200	Silver Pheasant	Lophura nycthemera	2
779	Cheba Ling National Nature Reserve	L10	0K09	C94	1436303.30340000000	2762647.38880000000	105	0K090151.MP4	video	2022/11/16	dry	5.47897539500	Ferret Badger	Melogale moschata	1
780	Cheba Ling National Nature Reserve	L10	0K09	C94	1436303.30340000000	2762647.38880000000	105	0K090160.JPG	image	2022/11/19	dry	1.56430194800	Silver Pheasant	Lophura nycthemera	1
781	Cheba Ling National Nature Reserve	L10	0K09	C94	1436303.30340000000	2762647.38880000000	105	0K090166.JPG	image	2022/11/24	dry	0.05734747500	Masked palm Civet	Paguma larvata	1
782	Cheba Ling National Nature Reserve	L10	0K09	C94	1436303.30340000000	2762647.38880000000	105	0K090168.JPG	image	2022/11/25	dry	3.53504110800	Silver Pheasant	Lophura nycthemera	2
783	Cheba Ling National Nature Reserve	L10	0K09	C94	1436303.30340000000	2762647.38880000000	105	0K090171.MP4	video	2022/11/26	dry	6.17950144100	Murids	Muridae	1
784	Cheba Ling National Nature Reserve	L10	0K09	C94	1436303.30340000000	2762647.38880000000	105	0K090174.JPG	image	2022/11/28	dry	1.97448911300	Silver Pheasant	Lophura nycthemera	2
785	Cheba Ling National Nature Reserve	L10	0K09	C94	1436303.30340000000	2762647.38880000000	105	0K090175.MP4	video	2022/12/4	dry	1.34146248500	Ferret Badger	Melogale moschata	1
786	Cheba Ling National Nature Reserve	L10	0K09	C94	1436303.30340000000	2762647.38880000000	105	0K090177.MP4	video	2022/12/5	dry	1.09904423000	Murids	Muridae	1
787	Cheba Ling National Nature Reserve	L10	0K09	C94	1436303.30340000000	2762647.38880000000	105	0K090186.JPG	image	2022/12/16	dry	3.13902985600	Silver Pheasant	Lophura nycthemera	3
788	Cheba Ling National Nature Reserve	L10	0K09	C94	1436303.30340000000	2762647.38880000000	105	0K090191.MP4	video	2022/12/19	dry	1.21599226700	Murids	Muridae	1
789	Cheba Ling National Nature Reserve	L10	0K09	C94	1436303.30340000000	2762647.38880000000	105	0K090204.JPG	image	2022/12/26	dry	1.00316802300	Ferret Badger	Melogale moschata	1
790	Cheba Ling National Nature Reserve	M11	0K10	C95	1436504.37640000000	2762413.67640000000	105	0K100024.JPG	image	2022/9/22	rainy	3.75509893900	Silver Pheasant	Lophura nycthemera	1
791	Cheba Ling National Nature Reserve	M11	0K10	C95	1436504.37640000000	2762413.67640000000	105	0K100030.JPG	image	2022/9/23	rainy	2.11133350000	White-necklaced Partridge	Arborophila gingica	1
792	Cheba Ling National Nature Reserve	M11	0K10	C95	1436504.37640000000	2762413.67640000000	105	0K100040.JPG	image	2022/9/23	rainy	4.73932637500	Silver Pheasant	Lophura nycthemera	1
793	Cheba Ling National Nature Reserve	M11	0K10	C95	1436504.37640000000	2762413.67640000000	105	0K100043.MP4	video	2022/9/23	rainy	5.09180284800	Murids	Muridae	1
794	Cheba Ling National Nature Reserve	M11	0K10	C95	1436504.37640000000	2762413.67640000000	105	0K100054.JPG	image	2022/9/29	rainy	5.40227322900	Murids	Muridae	1
795	Cheba Ling National Nature Reserve	M11	0K10	C95	1436504.37640000000	2762413.67640000000	105	0K100053.MP4	video	2022/9/29	rainy	5.40227322900	Spotted Linsang	Prionodon pardicolor	1
796	Cheba Ling National Nature Reserve	M11	0K10	C95	1436504.37640000000	2762413.67640000000	105	0K100076.JPG	image	2022/10/3	dry	1.13151899100	Ferret Badger	Melogale moschata	1
797	Cheba Ling National Nature Reserve	M11	0K10	C95	1436504.37640000000	2762413.67640000000	105	0K100080.JPG	image	2022/10/5	dry	3.29904501500	Silver Pheasant	Lophura nycthemera	1
798	Cheba Ling National Nature Reserve	M11	0K10	C95	1436504.37640000000	2762413.67640000000	105	0K100078.JPG	image	2022/10/4	dry	0.12618490600	Masked palm Civet	Paguma larvata	1
799	Cheba Ling National Nature Reserve	M11	0K10	C95	1436504.37640000000	2762413.67640000000	105	0K100073.MP4	video	2022/10/2	dry	6.15611743000	Ferret Badger	Melogale moschata	1
800	Cheba Ling National Nature Reserve	M11	0K10	C95	1436504.37640000000	2762413.67640000000	105	0K100112.JPG	image	2022/10/14	dry	3.56525917700	Silver Pheasant	Lophura nycthemera	1
801	Cheba Ling National Nature Reserve	M11	0K10	C95	1436504.37640000000	2762413.67640000000	105	0K100114.JPG	image	2022/10/16	dry	1.94042391500	Leopard Cat	Prionailurus bengalensis	1
802	Cheba Ling National Nature Reserve	M11	0K10	C95	1436504.37640000000	2762413.67640000000	105	0K100224.JPG	image	2022/10/28	dry	5.95444423800	Masked palm Civet	Paguma larvata	1
803	Cheba Ling National Nature Reserve	M11	0K10	C95	1436504.37640000000	2762413.67640000000	105	0K100226.JPG	image	2022/10/29	dry	4.55841507900	Silver Pheasant	Lophura nycthemera	1
804	Cheba Ling National Nature Reserve	M11	0K10	C95	1436504.37640000000	2762413.67640000000	105	0K100221.MP4	video	2022/10/27	dry	5.68493532500	Murids	Muridae	1
805	Cheba Ling National Nature Reserve	M11	0K10	C95	1436504.37640000000	2762413.67640000000	105	0K100237.MP4	video	2022/10/30	dry	0.03060396700	Murids	Muridae	1
806	Cheba Ling National Nature Reserve	M11	0K10	C95	1436504.37640000000	2762413.67640000000	105	0K100390.JPG	image	2022/11/2	dry	3.02730381300	Silver Pheasant	Lophura nycthemera	1
807	Cheba Ling National Nature Reserve	M11	0K10	C95	1436504.37640000000	2762413.67640000000	105	0K100398.JPG	image	2022/11/3	dry	3.67803548900	Silver Pheasant	Lophura nycthemera	2
808	Cheba Ling National Nature Reserve	M11	0K10	C95	1436504.37640000000	2762413.67640000000	105	0K100410.JPG	image	2022/11/5	dry	5.36510322000	Spotted Linsang	Prionodon pardicolor	1
809	Cheba Ling National Nature Reserve	M11	0K10	C95	1436504.37640000000	2762413.67640000000	105	0K100411.MP4	video	2022/11/6	dry	0.48176134300	Masked palm Civet	Paguma larvata	1
810	Cheba Ling National Nature Reserve	M11	0K10	C95	1436504.37640000000	2762413.67640000000	105	0K100491.MP4	video	2022/11/15	dry	0.17878918200	Murids	Muridae	1
811	Cheba Ling National Nature Reserve	M11	0K10	C95	1436504.37640000000	2762413.67640000000	105	0K100501.MP4	video	2022/11/16	dry	5.55114628900	Murids	Muridae	1
812	Cheba Ling National Nature Reserve	M11	0K10	C95	1436504.37640000000	2762413.67640000000	105	0K100548.JPG	image	2022/11/20	dry	6.18953401900	Spotted Linsang	Prionodon pardicolor	1
813	Cheba Ling National Nature Reserve	M11	0K10	C95	1436504.37640000000	2762413.67640000000	105	0K100545.MP4	video	2022/11/20	dry	5.52745923100	Murids	Muridae	1
814	Cheba Ling National Nature Reserve	M11	0K10	C95	1436504.37640000000	2762413.67640000000	105	0K100615.MP4	video	2022/11/21	dry	5.10110253600	Murids	Muridae	1
815	Cheba Ling National Nature Reserve	M11	0K10	C95	1436504.37640000000	2762413.67640000000	105	0K100636.JPG	image	2022/11/23	dry	1.63629501400	Silver Pheasant	Lophura nycthemera	1
816	Cheba Ling National Nature Reserve	M11	0K10	C95	1436504.37640000000	2762413.67640000000	105	0K100633.MP4	video	2022/11/23	dry	0.16589720700	Murids	Muridae	2
817	Cheba Ling National Nature Reserve	M11	0K10	C95	1436504.37640000000	2762413.67640000000	105	0K100698.JPG	image	2022/12/1	dry	4.93075005500	Leopard Cat	Prionailurus bengalensis	1
818	Cheba Ling National Nature Reserve	M11	0K10	C95	1436504.37640000000	2762413.67640000000	105	0K100916.JPG	image	2022/12/27	dry	4.24174431100	Silver Pheasant	Lophura nycthemera	1
819	Cheba Ling National Nature Reserve	M9	0L08	C102	1437074.52060000000	2764065.51840000000	105	0L080040.JPG	image	2022/9/24	rainy	2.52661766800	Silver Pheasant	Lophura nycthemera	1
820	Cheba Ling National Nature Reserve	M9	0L08	C102	1437074.52060000000	2764065.51840000000	105	0L080042.JPG	image	2022/9/25	rainy	2.16247118700	Silver Pheasant	Lophura nycthemera	1
821	Cheba Ling National Nature Reserve	M9	0L08	C102	1437074.52060000000	2764065.51840000000	105	0L080048.JPG	image	2022/9/26	rainy	3.57486611800	Silver Pheasant	Lophura nycthemera	1
822	Cheba Ling National Nature Reserve	M9	0L08	C102	1437074.52060000000	2764065.51840000000	105	0L080054.JPG	image	2022/9/27	rainy	1.85232184700	Silver Pheasant	Lophura nycthemera	1
823	Cheba Ling National Nature Reserve	M9	0L08	C102	1437074.52060000000	2764065.51840000000	105	0L080058.JPG	image	2022/9/27	rainy	2.31403629600	Silver Pheasant	Lophura nycthemera	3
824	Cheba Ling National Nature Reserve	M9	0L08	C102	1437074.52060000000	2764065.51840000000	105	0L080066.JPG	image	2022/9/27	rainy	2.82802030200	Silver Pheasant	Lophura nycthemera	2
825	Cheba Ling National Nature Reserve	M9	0L08	C102	1437074.52060000000	2764065.51840000000	105	0L080078.JPG	image	2022/9/28	rainy	3.84579459700	Silver Pheasant	Lophura nycthemera	2
826	Cheba Ling National Nature Reserve	M9	0L08	C102	1437074.52060000000	2764065.51840000000	105	0L080082.JPG	image	2022/9/29	rainy	4.59209527500	Silver Pheasant	Lophura nycthemera	3
827	Cheba Ling National Nature Reserve	M9	0L08	C102	1437074.52060000000	2764065.51840000000	105	0L080088.JPG	image	2022/10/2	dry	2.38344024100	Silver Pheasant	Lophura nycthemera	1
828	Cheba Ling National Nature Reserve	M9	0L08	C102	1437074.52060000000	2764065.51840000000	105	0L080096.JPG	image	2022/10/7	dry	2.40929708700	Silver Pheasant	Lophura nycthemera	1
829	Cheba Ling National Nature Reserve	M9	0L08	C102	1437074.52060000000	2764065.51840000000	105	0L080097.MP4	video	2022/10/8	dry	2.20430242700	Silver Pheasant	Lophura nycthemera	1
830	Cheba Ling National Nature Reserve	M9	0L08	C102	1437074.52060000000	2764065.51840000000	105	0L080102.JPG	image	2022/10/9	dry	1.70847524100	Silver Pheasant	Lophura nycthemera	1
831	Cheba Ling National Nature Reserve	M9	0L08	C102	1437074.52060000000	2764065.51840000000	105	0L080093.MP4	video	2022/10/6	dry	1.30075429200	Ferret Badger	Melogale moschata	1
832	Cheba Ling National Nature Reserve	M9	0L08	C102	1437074.52060000000	2764065.51840000000	105	0L080100.JPG	image	2022/10/8	dry	4.29247290200	Silver Pheasant	Lophura nycthemera	1
833	Cheba Ling National Nature Reserve	M9	0L08	C102	1437074.52060000000	2764065.51840000000	105	0L080104.JPG	image	2022/10/11	dry	1.61556924500	Silver Pheasant	Lophura nycthemera	1
834	Cheba Ling National Nature Reserve	M9	0L08	C102	1437074.52060000000	2764065.51840000000	105	0L080108.JPG	image	2022/10/11	dry	3.02202227600	Silver Pheasant	Lophura nycthemera	1
835	Cheba Ling National Nature Reserve	M9	0L08	C102	1437074.52060000000	2764065.51840000000	105	0L080110.JPG	image	2022/10/11	dry	3.56399940200	Silver Pheasant	Lophura nycthemera	1
836	Cheba Ling National Nature Reserve	M9	0L08	C102	1437074.52060000000	2764065.51840000000	105	0L080114.JPG	image	2022/10/12	dry	4.62518839200	Silver Pheasant	Lophura nycthemera	1
837	Cheba Ling National Nature Reserve	M9	0L08	C102	1437074.52060000000	2764065.51840000000	105	0L080116.JPG	image	2022/10/13	dry	2.61009346800	Silver Pheasant	Lophura nycthemera	1
838	Cheba Ling National Nature Reserve	M9	0L08	C102	1437074.52060000000	2764065.51840000000	105	0L080120.JPG	image	2022/10/13	dry	2.83494586600	Silver Pheasant	Lophura nycthemera	1
839	Cheba Ling National Nature Reserve	M9	0L08	C102	1437074.52060000000	2764065.51840000000	105	0L080122.JPG	image	2022/10/13	dry	3.01033073600	Silver Pheasant	Lophura nycthemera	1
840	Cheba Ling National Nature Reserve	M9	0L08	C102	1437074.52060000000	2764065.51840000000	105	0L080126.JPG	image	2022/10/14	dry	2.14149238400	Silver Pheasant	Lophura nycthemera	1
841	Cheba Ling National Nature Reserve	M9	0L08	C102	1437074.52060000000	2764065.51840000000	105	0L080130.JPG	image	2022/10/14	dry	2.59659928500	Silver Pheasant	Lophura nycthemera	1
842	Cheba Ling National Nature Reserve	M9	0L08	C102	1437074.52060000000	2764065.51840000000	105	0L080132.JPG	image	2022/10/14	dry	2.99763408200	Silver Pheasant	Lophura nycthemera	1
843	Cheba Ling National Nature Reserve	M9	0L08	C102	1437074.52060000000	2764065.51840000000	105	0L080134.JPG	image	2022/10/14	dry	3.88531783500	Silver Pheasant	Lophura nycthemera	1
844	Cheba Ling National Nature Reserve	M9	0L08	C102	1437074.52060000000	2764065.51840000000	105	0L080136.JPG	image	2022/10/15	dry	1.80192360600	Silver Pheasant	Lophura nycthemera	1
845	Cheba Ling National Nature Reserve	M9	0L08	C102	1437074.52060000000	2764065.51840000000	105	0L080138.JPG	image	2022/10/15	dry	2.13603176300	Silver Pheasant	Lophura nycthemera	3
846	Cheba Ling National Nature Reserve	M9	0L08	C102	1437074.52060000000	2764065.51840000000	105	0L080142.JPG	image	2022/10/15	dry	2.63267902400	Silver Pheasant	Lophura nycthemera	2
847	Cheba Ling National Nature Reserve	M9	0L08	C102	1437074.52060000000	2764065.51840000000	105	0L080144.JPG	image	2022/10/20	dry	1.72939066400	Silver Pheasant	Lophura nycthemera	1
848	Cheba Ling National Nature Reserve	M9	0L08	C102	1437074.52060000000	2764065.51840000000	105	0L080146.JPG	image	2022/10/20	dry	1.87986436900	Silver Pheasant	Lophura nycthemera	1
849	Cheba Ling National Nature Reserve	M9	0L08	C102	1437074.52060000000	2764065.51840000000	105	0L080148.JPG	image	2022/10/20	dry	4.40143896400	Silver Pheasant	Lophura nycthemera	1
850	Cheba Ling National Nature Reserve	M9	0L08	C102	1437074.52060000000	2764065.51840000000	105	0L080152.JPG	image	2022/10/23	dry	2.64060610900	Silver Pheasant	Lophura nycthemera	1
851	Cheba Ling National Nature Reserve	M9	0L08	C102	1437074.52060000000	2764065.51840000000	105	0L080150.JPG	image	2022/10/21	dry	3.67825940300	Silver Pheasant	Lophura nycthemera	1
852	Cheba Ling National Nature Reserve	M9	0L08	C102	1437074.52060000000	2764065.51840000000	105	0L080158.JPG	image	2022/10/24	dry	2.11177407200	Silver Pheasant	Lophura nycthemera	1
853	Cheba Ling National Nature Reserve	M9	0L08	C102	1437074.52060000000	2764065.51840000000	105	0L080166.JPG	image	2022/10/24	dry	3.18712969700	Silver Pheasant	Lophura nycthemera	1
854	Cheba Ling National Nature Reserve	M9	0L08	C102	1437074.52060000000	2764065.51840000000	105	0L080174.JPG	image	2022/10/24	dry	4.37737374200	Silver Pheasant	Lophura nycthemera	1
855	Cheba Ling National Nature Reserve	M9	0L08	C102	1437074.52060000000	2764065.51840000000	105	0L080176.JPG	image	2022/10/26	dry	1.85515828800	Silver Pheasant	Lophura nycthemera	1
856	Cheba Ling National Nature Reserve	M9	0L08	C102	1437074.52060000000	2764065.51840000000	105	0L080178.JPG	image	2022/10/26	dry	2.03969007400	Silver Pheasant	Lophura nycthemera	1
857	Cheba Ling National Nature Reserve	M9	0L08	C102	1437074.52060000000	2764065.51840000000	105	0L080182.JPG	image	2022/10/27	dry	1.79306805500	Silver Pheasant	Lophura nycthemera	1
858	Cheba Ling National Nature Reserve	M9	0L08	C102	1437074.52060000000	2764065.51840000000	105	0L080180.JPG	image	2022/10/26	dry	2.63480507800	Silver Pheasant	Lophura nycthemera	1
859	Cheba Ling National Nature Reserve	M9	0L08	C102	1437074.52060000000	2764065.51840000000	105	0L080184.JPG	image	2022/10/28	dry	4.49537690200	Silver Pheasant	Lophura nycthemera	1
860	Cheba Ling National Nature Reserve	M9	0L08	C102	1437074.52060000000	2764065.51840000000	105	0L080186.JPG	image	2022/10/28	dry	4.68524582300	Silver Pheasant	Lophura nycthemera	1
861	Cheba Ling National Nature Reserve	M9	0L08	C102	1437074.52060000000	2764065.51840000000	105	0L080188.JPG	image	2022/10/29	dry	3.12029086500	Silver Pheasant	Lophura nycthemera	1
862	Cheba Ling National Nature Reserve	M9	0L08	C102	1437074.52060000000	2764065.51840000000	105	0L080189.MP4	video	2022/11/1	dry	4.33396808400	Silver Pheasant	Lophura nycthemera	3
863	Cheba Ling National Nature Reserve	M9	0L08	C102	1437074.52060000000	2764065.51840000000	105	0L080192.JPG	image	2022/11/2	dry	2.92925903000	Silver Pheasant	Lophura nycthemera	1
864	Cheba Ling National Nature Reserve	M9	0L08	C102	1437074.52060000000	2764065.51840000000	105	0L080194.JPG	image	2022/11/2	dry	3.83142913100	Silver Pheasant	Lophura nycthemera	1
865	Cheba Ling National Nature Reserve	M9	0L08	C102	1437074.52060000000	2764065.51840000000	105	0L080200.JPG	image	2022/11/3	dry	1.93142339000	Silver Pheasant	Lophura nycthemera	2
866	Cheba Ling National Nature Reserve	M9	0L08	C102	1437074.52060000000	2764065.51840000000	105	0L080202.JPG	image	2022/11/3	dry	2.27796690300	Silver Pheasant	Lophura nycthemera	1
867	Cheba Ling National Nature Reserve	M9	0L08	C102	1437074.52060000000	2764065.51840000000	105	0L080204.JPG	image	2022/11/3	dry	3.33164650000	Silver Pheasant	Lophura nycthemera	1
868	Cheba Ling National Nature Reserve	M9	0L08	C102	1437074.52060000000	2764065.51840000000	105	0L080208.JPG	image	2022/11/3	dry	3.79994854000	Silver Pheasant	Lophura nycthemera	1
869	Cheba Ling National Nature Reserve	M9	0L08	C102	1437074.52060000000	2764065.51840000000	105	0L080210.JPG	image	2022/11/4	dry	2.85811915800	Silver Pheasant	Lophura nycthemera	1
870	Cheba Ling National Nature Reserve	M9	0L08	C102	1437074.52060000000	2764065.51840000000	105	0L080212.JPG	image	2022/11/4	dry	3.77765889400	Silver Pheasant	Lophura nycthemera	1
871	Cheba Ling National Nature Reserve	M9	0L08	C102	1437074.52060000000	2764065.51840000000	105	0L080214.JPG	image	2022/11/5	dry	3.49671178500	Silver Pheasant	Lophura nycthemera	1
872	Cheba Ling National Nature Reserve	M9	0L08	C102	1437074.52060000000	2764065.51840000000	105	0L080216.JPG	image	2022/11/6	dry	4.43414956000	Silver Pheasant	Lophura nycthemera	1
873	Cheba Ling National Nature Reserve	M9	0L08	C102	1437074.52060000000	2764065.51840000000	105	0L080220.JPG	image	2022/11/7	dry	2.34199832500	Silver Pheasant	Lophura nycthemera	1
874	Cheba Ling National Nature Reserve	M9	0L08	C102	1437074.52060000000	2764065.51840000000	105	0L080224.JPG	image	2022/11/8	dry	2.82224783600	Silver Pheasant	Lophura nycthemera	1
875	Cheba Ling National Nature Reserve	M9	0L08	C102	1437074.52060000000	2764065.51840000000	105	0L080226.JPG	image	2022/11/8	dry	3.35616469300	Silver Pheasant	Lophura nycthemera	2
876	Cheba Ling National Nature Reserve	M9	0L08	C102	1437074.52060000000	2764065.51840000000	105	0L080232.JPG	image	2022/11/11	dry	4.73816819900	Silver Pheasant	Lophura nycthemera	1
877	Cheba Ling National Nature Reserve	M9	0L08	C102	1437074.52060000000	2764065.51840000000	105	0L080233.MP4	video	2022/11/12	dry	1.87629847600	Silver Pheasant	Lophura nycthemera	1
878	Cheba Ling National Nature Reserve	M9	0L08	C102	1437074.52060000000	2764065.51840000000	105	0L080238.JPG	image	2022/11/13	dry	2.17853436000	Silver Pheasant	Lophura nycthemera	2
879	Cheba Ling National Nature Reserve	M9	0L08	C102	1437074.52060000000	2764065.51840000000	105	0L080252.JPG	image	2022/11/14	dry	1.63696206200	Silver Pheasant	Lophura nycthemera	3
880	Cheba Ling National Nature Reserve	M9	0L08	C102	1437074.52060000000	2764065.51840000000	105	0L080263.MP4	video	2022/11/14	dry	4.58643291000	Silver Pheasant	Lophura nycthemera	1
881	Cheba Ling National Nature Reserve	M9	0L08	C102	1437074.52060000000	2764065.51840000000	105	0L080270.JPG	image	2022/11/15	dry	1.90625822900	Silver Pheasant	Lophura nycthemera	1
882	Cheba Ling National Nature Reserve	M9	0L08	C102	1437074.52060000000	2764065.51840000000	105	0L080276.JPG	image	2022/11/15	dry	6.09685906900	Murids	Muridae	1
883	Cheba Ling National Nature Reserve	M9	0L08	C102	1437074.52060000000	2764065.51840000000	105	0L080278.JPG	image	2022/11/16	dry	2.31042832300	Silver Pheasant	Lophura nycthemera	1
884	Cheba Ling National Nature Reserve	M9	0L08	C102	1437074.52060000000	2764065.51840000000	105	0L080273.MP4	video	2022/11/15	dry	4.69789923100	Silver Pheasant	Lophura nycthemera	1
885	Cheba Ling National Nature Reserve	M9	0L08	C102	1437074.52060000000	2764065.51840000000	105	0L080282.JPG	image	2022/11/16	dry	3.38765971400	Silver Pheasant	Lophura nycthemera	1
886	Cheba Ling National Nature Reserve	M9	0L08	C102	1437074.52060000000	2764065.51840000000	105	0L080292.JPG	image	2022/11/16	dry	4.52713114200	Silver Pheasant	Lophura nycthemera	1
887	Cheba Ling National Nature Reserve	M9	0L08	C102	1437074.52060000000	2764065.51840000000	105	0L080300.JPG	image	2022/11/18	dry	3.40571335600	Silver Pheasant	Lophura nycthemera	1
888	Cheba Ling National Nature Reserve	M9	0L08	C102	1437074.52060000000	2764065.51840000000	105	0L080306.JPG	image	2022/11/18	dry	3.70345662900	Silver Pheasant	Lophura nycthemera	1
889	Cheba Ling National Nature Reserve	M9	0L08	C102	1437074.52060000000	2764065.51840000000	105	0L080308.JPG	image	2022/11/19	dry	2.71249140400	Silver Pheasant	Lophura nycthemera	1
890	Cheba Ling National Nature Reserve	M9	0L08	C102	1437074.52060000000	2764065.51840000000	105	0L080310.JPG	image	2022/11/20	dry	2.44102563600	Silver Pheasant	Lophura nycthemera	1
891	Cheba Ling National Nature Reserve	M9	0L08	C102	1437074.52060000000	2764065.51840000000	105	0L080312.JPG	image	2022/11/22	dry	2.98238937900	Silver Pheasant	Lophura nycthemera	2
892	Cheba Ling National Nature Reserve	M9	0L08	C102	1437074.52060000000	2764065.51840000000	105	0L080314.JPG	image	2022/11/29	dry	2.92651205000	Silver Pheasant	Lophura nycthemera	1
893	Cheba Ling National Nature Reserve	M9	0L08	C102	1437074.52060000000	2764065.51840000000	105	0L080318.JPG	image	2022/11/29	dry	5.78878349200	Masked palm Civet	Paguma larvata	1
894	Cheba Ling National Nature Reserve	M9	0L08	C102	1437074.52060000000	2764065.51840000000	105	0L080320.JPG	image	2022/12/2	dry	4.26449288400	Silver Pheasant	Lophura nycthemera	1
895	Cheba Ling National Nature Reserve	M9	0L08	C102	1437074.52060000000	2764065.51840000000	105	0L080324.JPG	image	2022/12/8	dry	2.59752546600	Silver Pheasant	Lophura nycthemera	1
896	Cheba Ling National Nature Reserve	J6	0H05	C77	1433382.99080000000	2766975.57560000000	98	0H050113.JPG	image	2022/9/20	rainy	1.27407111700	Ferret Badger	Melogale moschata	2
897	Cheba Ling National Nature Reserve	J6	0H05	C77	1433382.99080000000	2766975.57560000000	98	0H050110.MP4	video	2022/9/18	rainy	5.04018331500	Murids	Muridae	1
898	Cheba Ling National Nature Reserve	J6	0H05	C77	1433382.99080000000	2766975.57560000000	98	0H050112.MP4	video	2022/9/20	rainy	1.27407111700	Murids	Muridae	2
899	Cheba Ling National Nature Reserve	J6	0H05	C77	1433382.99080000000	2766975.57560000000	98	0H050123.JPG	image	2022/9/22	rainy	1.61106449700	Silver Pheasant	Lophura nycthemera	2
900	Cheba Ling National Nature Reserve	J6	0H05	C77	1433382.99080000000	2766975.57560000000	98	0H050125.JPG	image	2022/9/23	rainy	0.03739742000	Masked palm Civet	Paguma larvata	1
901	Cheba Ling National Nature Reserve	J6	0H05	C77	1433382.99080000000	2766975.57560000000	98	0H050133.JPG	image	2022/9/23	rainy	4.39693479800	Silver Pheasant	Lophura nycthemera	1
902	Cheba Ling National Nature Reserve	J6	0H05	C77	1433382.99080000000	2766975.57560000000	98	0H050141.JPG	image	2022/9/25	rainy	0.69417354300	Murids	Muridae	1
903	Cheba Ling National Nature Reserve	J6	0H05	C77	1433382.99080000000	2766975.57560000000	98	0H050138.MP4	video	2022/9/23	rainy	5.08691157300	Murids	Muridae	1
904	Cheba Ling National Nature Reserve	J6	0H05	C77	1433382.99080000000	2766975.57560000000	98	0H050145.JPG	image	2022/9/26	rainy	0.72933649600	Murids	Muridae	1
905	Cheba Ling National Nature Reserve	J6	0H05	C77	1433382.99080000000	2766975.57560000000	98	0H050147.JPG	image	2022/9/26	rainy	1.00086956800	Murids	Muridae	1
906	Cheba Ling National Nature Reserve	J6	0H05	C77	1433382.99080000000	2766975.57560000000	98	0H050155.JPG	image	2022/9/28	rainy	0.90825809000	Murids	Muridae	1
907	Cheba Ling National Nature Reserve	J6	0H05	C77	1433382.99080000000	2766975.57560000000	98	0H050161.JPG	image	2022/10/3	dry	0.73794821800	Murids	Muridae	1
908	Cheba Ling National Nature Reserve	J6	0H05	C77	1433382.99080000000	2766975.57560000000	98	0H050181.JPG	image	2022/10/7	dry	0.87457939900	Murids	Muridae	1
909	Cheba Ling National Nature Reserve	J6	0H05	C77	1433382.99080000000	2766975.57560000000	98	0H050197.JPG	image	2022/10/9	dry	1.15542854000	Murids	Muridae	1
910	Cheba Ling National Nature Reserve	J6	0H05	C77	1433382.99080000000	2766975.57560000000	98	0H050203.JPG	image	2022/10/10	dry	5.97170309400	Murids	Muridae	1
911	Cheba Ling National Nature Reserve	J6	0H05	C77	1433382.99080000000	2766975.57560000000	98	0H050207.JPG	image	2022/10/11	dry	0.80031112900	Murids	Muridae	1
912	Cheba Ling National Nature Reserve	J6	0H05	C77	1433382.99080000000	2766975.57560000000	98	0H050223.JPG	image	2022/10/12	dry	5.28739495000	Murids	Muridae	1
913	Cheba Ling National Nature Reserve	J6	0H05	C77	1433382.99080000000	2766975.57560000000	98	0H050228.MP4	video	2022/10/13	dry	5.54878848000	Murids	Muridae	1
914	Cheba Ling National Nature Reserve	J6	0H05	C77	1433382.99080000000	2766975.57560000000	98	0H050231.JPG	image	2022/10/14	dry	5.10288672400	Murids	Muridae	1
915	Cheba Ling National Nature Reserve	J6	0H05	C77	1433382.99080000000	2766975.57560000000	98	0H050235.JPG	image	2022/10/17	dry	0.03609072200	Ferret Badger	Melogale moschata	1
916	Cheba Ling National Nature Reserve	J6	0H05	C77	1433382.99080000000	2766975.57560000000	98	0H050263.JPG	image	2022/10/27	dry	4.67216579300	Silver Pheasant	Lophura nycthemera	2
917	Cheba Ling National Nature Reserve	J6	0H05	C77	1433382.99080000000	2766975.57560000000	98	0H050271.JPG	image	2022/10/28	dry	6.02415146100	Murids	Muridae	1
918	Cheba Ling National Nature Reserve	J6	0H05	C77	1433382.99080000000	2766975.57560000000	98	0H050279.JPG	image	2022/11/3	dry	1.07186210600	Murids	Muridae	1
919	Cheba Ling National Nature Reserve	J6	0H05	C77	1433382.99080000000	2766975.57560000000	98	0H050287.JPG	image	2022/11/4	dry	1.04567676600	Murids	Muridae	1
920	Cheba Ling National Nature Reserve	J6	0H05	C77	1433382.99080000000	2766975.57560000000	98	0H050284.MP4	video	2022/11/3	dry	6.22375093300	Spotted Linsang	Prionodon pardicolor	1
921	Cheba Ling National Nature Reserve	J6	0H05	C77	1433382.99080000000	2766975.57560000000	98	0H050295.JPG	image	2022/11/5	dry	0.97067889400	Murids	Muridae	1
922	Cheba Ling National Nature Reserve	J6	0H05	C77	1433382.99080000000	2766975.57560000000	98	0H050290.MP4	video	2022/11/4	dry	1.23324841400	Murids	Muridae	1
923	Cheba Ling National Nature Reserve	J6	0H05	C77	1433382.99080000000	2766975.57560000000	98	0H050302.MP4	video	2022/11/5	dry	1.17017134900	Murids	Muridae	1
924	Cheba Ling National Nature Reserve	J6	0H05	C77	1433382.99080000000	2766975.57560000000	98	0H050311.JPG	image	2022/11/7	dry	1.10131273800	Murids	Muridae	1
925	Cheba Ling National Nature Reserve	J6	0H05	C77	1433382.99080000000	2766975.57560000000	98	0H050315.JPG	image	2022/11/8	dry	0.78734697300	Murids	Muridae	1
926	Cheba Ling National Nature Reserve	J6	0H05	C77	1433382.99080000000	2766975.57560000000	98	0H050317.JPG	image	2022/11/9	dry	0.44999345900	Murids	Muridae	1
927	Cheba Ling National Nature Reserve	J6	0H05	C77	1433382.99080000000	2766975.57560000000	98	0H050312.MP4	video	2022/11/7	dry	4.87209666100	Murids	Muridae	1
928	Cheba Ling National Nature Reserve	J6	0H05	C77	1433382.99080000000	2766975.57560000000	98	0H050335.JPG	image	2022/11/11	dry	4.94760719600	Murids	Muridae	1
929	Cheba Ling National Nature Reserve	J6	0H05	C77	1433382.99080000000	2766975.57560000000	98	0H050375.JPG	image	2022/11/13	dry	4.95434501900	Murids	Muridae	1
930	Cheba Ling National Nature Reserve	J6	0H05	C77	1433382.99080000000	2766975.57560000000	98	0H050378.MP4	video	2022/11/16	dry	0.44187441400	Murids	Muridae	1
931	Cheba Ling National Nature Reserve	J6	0H05	C77	1433382.99080000000	2766975.57560000000	98	0H050382.MP4	video	2022/11/17	dry	5.68709503600	Murids	Muridae	1
932	Cheba Ling National Nature Reserve	J6	0H05	C77	1433382.99080000000	2766975.57560000000	98	0H050376.MP4	video	2022/11/15	dry	5.07305543500	Murids	Muridae	1
933	Cheba Ling National Nature Reserve	J6	0H05	C77	1433382.99080000000	2766975.57560000000	98	0H050390.MP4	video	2022/11/21	dry	0.66580436000	Murids	Muridae	1
934	Cheba Ling National Nature Reserve	J6	0H05	C77	1433382.99080000000	2766975.57560000000	98	0H050405.JPG	image	2022/11/22	dry	5.50302579600	Murids	Muridae	1
935	Cheba Ling National Nature Reserve	J6	0H05	C77	1433382.99080000000	2766975.57560000000	98	0H050416.MP4	video	2022/11/25	dry	0.72981662800	Murids	Muridae	1
936	Cheba Ling National Nature Reserve	J6	0H05	C77	1433382.99080000000	2766975.57560000000	98	0H050419.JPG	image	2022/11/25	dry	4.90732270700	Murids	Muridae	1
937	Cheba Ling National Nature Reserve	J6	0H05	C77	1433382.99080000000	2766975.57560000000	98	0H050414.MP4	video	2022/11/24	dry	5.99078438900	Murids	Muridae	1
938	Cheba Ling National Nature Reserve	J6	0H05	C77	1433382.99080000000	2766975.57560000000	98	0H050423.JPG	image	2022/11/26	dry	4.89560464000	Murids	Muridae	1
939	Cheba Ling National Nature Reserve	J6	0H05	C77	1433382.99080000000	2766975.57560000000	98	0H050424.MP4	video	2022/11/28	dry	5.22384479700	Murids	Muridae	1
940	Cheba Ling National Nature Reserve	J6	0H05	C77	1433382.99080000000	2766975.57560000000	98	0H050420.MP4	video	2022/11/25	dry	6.15645445200	Murids	Muridae	1
941	Cheba Ling National Nature Reserve	J6	0H05	C77	1433382.99080000000	2766975.57560000000	98	0H050463.JPG	image	2022/12/11	dry	5.94529592300	Murids	Muridae	1
942	Cheba Ling National Nature Reserve	J6	0H05	C77	1433382.99080000000	2766975.57560000000	98	0H050490.MP4	video	2022/12/16	dry	0.36521703800	Murids	Muridae	1
943	Cheba Ling National Nature Reserve	K7	0I06	C85	1434798.90930000000	2766047.33950000000	98	0I060046.JPG	image	2022/3/31	dry	5.95191380900	Murids	Muridae	1
944	Cheba Ling National Nature Reserve	K7	0I06	C85	1434798.90930000000	2766047.33950000000	98	0I060047.MP4	video	2022/4/3	rainy	4.60278733600	Murids	Muridae	1
945	Cheba Ling National Nature Reserve	K7	0I06	C85	1434798.90930000000	2766047.33950000000	98	0I060050.JPG	image	2022/4/4	rainy	4.43326309100	Murids	Muridae	1
946	Cheba Ling National Nature Reserve	K7	0I06	C85	1434798.90930000000	2766047.33950000000	98	0I060052.JPG	image	2022/4/5	rainy	6.19632658100	Murids	Muridae	1
947	Cheba Ling National Nature Reserve	K7	0I06	C85	1434798.90930000000	2766047.33950000000	98	0I060054.JPG	image	2022/4/6	rainy	5.19881346900	Murids	Muridae	1
948	Cheba Ling National Nature Reserve	K7	0I06	C85	1434798.90930000000	2766047.33950000000	98	0I060060.JPG	image	2022/4/8	rainy	4.64078212300	Murids	Muridae	1
949	Cheba Ling National Nature Reserve	K7	0I06	C85	1434798.90930000000	2766047.33950000000	98	0I060062.JPG	image	2022/4/8	rainy	5.93866688100	Murids	Muridae	1
950	Cheba Ling National Nature Reserve	K7	0I06	C85	1434798.90930000000	2766047.33950000000	98	0I060064.JPG	image	2022/4/9	rainy	4.63912548400	Murids	Muridae	1
951	Cheba Ling National Nature Reserve	K7	0I06	C85	1434798.90930000000	2766047.33950000000	98	0I060055.MP4	video	2022/4/7	rainy	5.59083122000	Murids	Muridae	1
952	Cheba Ling National Nature Reserve	K7	0I06	C85	1434798.90930000000	2766047.33950000000	98	0I060066.JPG	image	2022/4/9	rainy	6.02180426700	Murids	Muridae	1
953	Cheba Ling National Nature Reserve	K7	0I06	C85	1434798.90930000000	2766047.33950000000	98	0I060068.JPG	image	2022/4/11	rainy	4.57778944300	Murids	Muridae	1
954	Cheba Ling National Nature Reserve	K7	0I06	C85	1434798.90930000000	2766047.33950000000	98	0I060057.MP4	video	2022/4/8	rainy	0.80475954700	Murids	Muridae	1
955	Cheba Ling National Nature Reserve	K7	0I06	C85	1434798.90930000000	2766047.33950000000	98	0I060074.JPG	image	2022/4/13	rainy	0.74979804200	Murids	Muridae	1
956	Cheba Ling National Nature Reserve	K7	0I06	C85	1434798.90930000000	2766047.33950000000	98	0I060076.JPG	image	2022/4/14	rainy	0.52071881700	Murids	Muridae	1
957	Cheba Ling National Nature Reserve	K7	0I06	C85	1434798.90930000000	2766047.33950000000	98	0I060082.JPG	image	2022/4/15	rainy	0.69942028600	Murids	Muridae	1
958	Cheba Ling National Nature Reserve	K7	0I06	C85	1434798.90930000000	2766047.33950000000	98	0I060090.JPG	image	2022/4/15	rainy	4.96674615400	Murids	Muridae	1
959	Cheba Ling National Nature Reserve	K7	0I06	C85	1434798.90930000000	2766047.33950000000	98	0I060096.JPG	image	2022/4/16	rainy	5.99843443400	Masked palm Civet	Paguma larvata	3
960	Cheba Ling National Nature Reserve	K7	0I06	C85	1434798.90930000000	2766047.33950000000	98	0I060098.JPG	image	2022/4/17	rainy	0.65316019200	Murids	Muridae	1
961	Cheba Ling National Nature Reserve	K7	0I06	C85	1434798.90930000000	2766047.33950000000	98	0I060100.JPG	image	2022/4/18	rainy	0.63684531400	Murids	Muridae	1
962	Cheba Ling National Nature Reserve	K7	0I06	C85	1434798.90930000000	2766047.33950000000	98	0I060102.JPG	image	2022/4/18	rainy	5.20500802900	Murids	Muridae	1
963	Cheba Ling National Nature Reserve	K7	0I06	C85	1434798.90930000000	2766047.33950000000	98	0I060104.JPG	image	2022/4/19	rainy	0.51273005700	Murids	Muridae	1
964	Cheba Ling National Nature Reserve	K7	0I06	C85	1434798.90930000000	2766047.33950000000	98	0I060106.JPG	image	2022/4/19	rainy	4.45897172400	Ferret Badger	Melogale moschata	1
965	Cheba Ling National Nature Reserve	K7	0I06	C85	1434798.90930000000	2766047.33950000000	98	0I060116.JPG	image	2022/4/22	rainy	4.58472090700	Ferret Badger	Melogale moschata	1
966	Cheba Ling National Nature Reserve	K7	0I06	C85	1434798.90930000000	2766047.33950000000	98	0I060118.JPG	image	2022/4/22	rainy	6.08119505700	Murids	Muridae	1
967	Cheba Ling National Nature Reserve	K7	0I06	C85	1434798.90930000000	2766047.33950000000	98	0I060125.MP4	video	2022/4/23	rainy	4.55870857300	Murids	Muridae	1
968	Cheba Ling National Nature Reserve	K7	0I06	C85	1434798.90930000000	2766047.33950000000	98	0I060123.MP4	video	2022/4/23	rainy	0.77080464700	Murids	Muridae	1
969	Cheba Ling National Nature Reserve	K7	0I06	C85	1434798.90930000000	2766047.33950000000	98	0I060127.MP4	video	2022/4/24	rainy	4.67857227900	Murids	Muridae	1
970	Cheba Ling National Nature Reserve	K7	0I06	C85	1434798.90930000000	2766047.33950000000	98	0I060131.MP4	video	2022/4/27	rainy	5.42698328100	Murids	Muridae	1
971	Cheba Ling National Nature Reserve	K7	0I06	C85	1434798.90930000000	2766047.33950000000	98	0I060136.JPG	image	2022/4/29	rainy	6.10316330600	Murids	Muridae	1
972	Cheba Ling National Nature Reserve	K7	0I06	C85	1434798.90930000000	2766047.33950000000	98	0I060154.JPG	image	2022/5/1	rainy	6.05101792000	Murids	Muridae	1
973	Cheba Ling National Nature Reserve	K7	0I06	C85	1434798.90930000000	2766047.33950000000	98	0I060156.JPG	image	2022/5/3	rainy	4.63377332300	Ferret Badger	Melogale moschata	1
974	Cheba Ling National Nature Reserve	K7	0I06	C85	1434798.90930000000	2766047.33950000000	98	0I060158.JPG	image	2022/5/3	rainy	4.96883425600	Murids	Muridae	1
975	Cheba Ling National Nature Reserve	K7	0I06	C85	1434798.90930000000	2766047.33950000000	98	0I060168.JPG	image	2022/5/6	rainy	5.82396852300	Ferret Badger	Melogale moschata	1
976	Cheba Ling National Nature Reserve	K7	0I06	C85	1434798.90930000000	2766047.33950000000	98	0I060174.JPG	image	2022/5/10	rainy	4.54560899300	Murids	Muridae	1
977	Cheba Ling National Nature Reserve	K7	0I06	C85	1434798.90930000000	2766047.33950000000	98	0I060176.JPG	image	2022/5/11	rainy	0.90417612900	Murids	Muridae	1
978	Cheba Ling National Nature Reserve	K7	0I06	C85	1434798.90930000000	2766047.33950000000	98	0I060178.JPG	image	2022/5/12	rainy	0.34380304100	Murids	Muridae	1
979	Cheba Ling National Nature Reserve	K7	0I06	C85	1434798.90930000000	2766047.33950000000	98	0I060184.JPG	image	2022/5/13	rainy	4.48910709800	Murids	Muridae	1
980	Cheba Ling National Nature Reserve	K7	0I06	C85	1434798.90930000000	2766047.33950000000	98	0I060190.JPG	image	2022/5/14	rainy	4.85339607100	Murids	Muridae	1
981	Cheba Ling National Nature Reserve	K7	0I06	C85	1434798.90930000000	2766047.33950000000	98	0I060199.MP4	video	2022/5/16	rainy	0.61653676800	Murids	Muridae	1
982	Cheba Ling National Nature Reserve	K7	0I06	C85	1434798.90930000000	2766047.33950000000	98	0I060205.MP4	video	2022/5/17	rainy	4.65847241000	Murids	Muridae	1
983	Cheba Ling National Nature Reserve	K7	0I06	C85	1434798.90930000000	2766047.33950000000	98	0I060212.JPG	image	2022/5/20	rainy	2.49461002000	White-necklaced Partridge	Arborophila gingica	1
984	Cheba Ling National Nature Reserve	K7	0I06	C85	1434798.90930000000	2766047.33950000000	98	0I060214.JPG	image	2022/5/20	rainy	4.26247050700	Masked palm Civet	Paguma larvata	1
985	Cheba Ling National Nature Reserve	K7	0I06	C85	1434798.90930000000	2766047.33950000000	98	0I060217.MP4	video	2022/5/21	rainy	1.62578969800	Silver Pheasant	Lophura nycthemera	1
986	Cheba Ling National Nature Reserve	K7	0I06	C85	1434798.90930000000	2766047.33950000000	98	0I060234.JPG	image	2022/5/26	rainy	4.45149820300	Murids	Muridae	1
987	Cheba Ling National Nature Reserve	K7	0I06	C85	1434798.90930000000	2766047.33950000000	98	0I060272.JPG	image	2022/5/31	rainy	3.81401121900	Silver Pheasant	Lophura nycthemera	1
988	Cheba Ling National Nature Reserve	K7	0I06	C85	1434798.90930000000	2766047.33950000000	98	0I060267.MP4	video	2022/5/30	rainy	4.83676592300	Murids	Muridae	1
989	Cheba Ling National Nature Reserve	K7	0I06	C85	1434798.90930000000	2766047.33950000000	98	0I060276.JPG	image	2022/5/31	rainy	3.94144979500	Silver Pheasant	Lophura nycthemera	1
990	Cheba Ling National Nature Reserve	K7	0I06	C85	1434798.90930000000	2766047.33950000000	98	0I060284.JPG	image	2022/6/1	rainy	1.35014779900	Silver Pheasant	Lophura nycthemera	1
991	Cheba Ling National Nature Reserve	K7	0I06	C85	1434798.90930000000	2766047.33950000000	98	0I060289.MP4	video	2022/6/1	rainy	4.49595190300	Ferret Badger	Melogale moschata	1
992	Cheba Ling National Nature Reserve	K7	0I06	C85	1434798.90930000000	2766047.33950000000	98	0I060293.MP4	video	2022/6/2	rainy	4.29772396600	Murids	Muridae	1
993	Cheba Ling National Nature Reserve	K7	0I06	C85	1434798.90930000000	2766047.33950000000	98	0I060304.JPG	image	2022/6/6	rainy	6.11763145700	Murids	Muridae	1
994	Cheba Ling National Nature Reserve	K7	0I06	C85	1434798.90930000000	2766047.33950000000	98	0I060302.JPG	image	2022/6/5	rainy	4.38206189000	Murids	Muridae	1
995	Cheba Ling National Nature Reserve	K7	0I06	C85	1434798.90930000000	2766047.33950000000	98	0I060306.JPG	image	2022/6/7	rainy	3.95259928700	Murids	Muridae	1
996	Cheba Ling National Nature Reserve	K7	0I06	C85	1434798.90930000000	2766047.33950000000	98	0I060312.JPG	image	2022/6/8	rainy	4.94434758300	Murids	Muridae	1
997	Cheba Ling National Nature Reserve	K7	0I06	C85	1434798.90930000000	2766047.33950000000	98	0I060307.MP4	video	2022/6/7	rainy	4.50997805100	Murids	Muridae	1
998	Cheba Ling National Nature Reserve	K7	0I06	C85	1434798.90930000000	2766047.33950000000	98	0I060315.MP4	video	2022/6/8	rainy	5.28763395300	Murids	Muridae	1
999	Cheba Ling National Nature Reserve	K7	0I06	C85	1434798.90930000000	2766047.33950000000	98	0I060318.JPG	image	2022/6/9	rainy	6.01852090300	Ferret Badger	Melogale moschata	1
1000	Cheba Ling National Nature Reserve	K7	0I06	C85	1434798.90930000000	2766047.33950000000	98	0I060322.JPG	image	2022/6/10	rainy	1.35163770200	Silver Pheasant	Lophura nycthemera	1
1001	Cheba Ling National Nature Reserve	K7	0I06	C85	1434798.90930000000	2766047.33950000000	98	0I060328.JPG	image	2022/6/10	rainy	4.78409913900	Murids	Muridae	1
1002	Cheba Ling National Nature Reserve	K7	0I06	C85	1434798.90930000000	2766047.33950000000	98	0I060336.JPG	image	2022/6/11	rainy	3.95201053500	Murids	Muridae	1
1003	Cheba Ling National Nature Reserve	K7	0I06	C85	1434798.90930000000	2766047.33950000000	98	0I060340.JPG	image	2022/6/12	rainy	0.64266409400	Masked palm Civet	Paguma larvata	1
1004	Cheba Ling National Nature Reserve	K7	0I06	C85	1434798.90930000000	2766047.33950000000	98	0I060342.JPG	image	2022/6/12	rainy	1.39655221700	Silver Pheasant	Lophura nycthemera	2
1005	Cheba Ling National Nature Reserve	K7	0I06	C85	1434798.90930000000	2766047.33950000000	98	0I060355.MP4	video	2022/6/14	rainy	0.06384941100	Murids	Muridae	1
1006	Cheba Ling National Nature Reserve	K7	0I06	C85	1434798.90930000000	2766047.33950000000	98	0I060408.JPG	image	2022/6/29	rainy	0.86810063300	Ferret Badger	Melogale moschata	1
1007	Cheba Ling National Nature Reserve	K7	0I06	C85	1434798.90930000000	2766047.33950000000	98	0I060401.MP4	video	2022/6/23	rainy	4.20122895100	Ferret Badger	Melogale moschata	1
1008	Cheba Ling National Nature Reserve	K7	0I06	C85	1434798.90930000000	2766047.33950000000	98	0I060407.MP4	video	2022/6/29	rainy	0.86810063300	Murids	Muridae	1
1009	Cheba Ling National Nature Reserve	K7	0I06	C85	1434798.90930000000	2766047.33950000000	98	0I060426.JPG	image	2022/7/4	rainy	5.93241505400	Spotted Linsang	Prionodon pardicolor	1
1010	Cheba Ling National Nature Reserve	L7	0J06	C87	1435346.01270000000	2766085.83320000000	98	0J060056.JPG	image	2022/9/16	rainy	3.98594680600	Silver Pheasant	Lophura nycthemera	2
1011	Cheba Ling National Nature Reserve	L7	0J06	C87	1435346.01270000000	2766085.83320000000	98	0J060058.JPG	image	2022/9/17	rainy	6.16023998600	Murids	Muridae	1
1012	Cheba Ling National Nature Reserve	L7	0J06	C87	1435346.01270000000	2766085.83320000000	98	0J060064.JPG	image	2022/9/18	rainy	1.83547614400	Silver Pheasant	Lophura nycthemera	2
1013	Cheba Ling National Nature Reserve	L7	0J06	C87	1435346.01270000000	2766085.83320000000	98	0J060072.JPG	image	2022/9/19	rainy	3.27084623900	Silver Pheasant	Lophura nycthemera	2
1014	Cheba Ling National Nature Reserve	L7	0J06	C87	1435346.01270000000	2766085.83320000000	98	0J060076.JPG	image	2022/9/19	rainy	5.47101093000	Murids	Muridae	1
1015	Cheba Ling National Nature Reserve	L7	0J06	C87	1435346.01270000000	2766085.83320000000	98	0J060078.JPG	image	2022/9/20	rainy	1.72173062000	Silver Pheasant	Lophura nycthemera	2
1016	Cheba Ling National Nature Reserve	L7	0J06	C87	1435346.01270000000	2766085.83320000000	98	0J060087.MP4	video	2022/9/21	rainy	0.03475305400	Murids	Muridae	1
1017	Cheba Ling National Nature Reserve	L7	0J06	C87	1435346.01270000000	2766085.83320000000	98	0J060091.MP4	video	2022/9/21	rainy	1.86252459300	White-necklaced Partridge	Arborophila gingica	1
1018	Cheba Ling National Nature Reserve	L7	0J06	C87	1435346.01270000000	2766085.83320000000	98	0J060104.JPG	image	2022/9/21	rainy	2.14231969700	Silver Pheasant	Lophura nycthemera	2
1019	Cheba Ling National Nature Reserve	L7	0J06	C87	1435346.01270000000	2766085.83320000000	98	0J060112.JPG	image	2022/9/22	rainy	0.09363798500	Leopard Cat	Prionailurus bengalensis	1
1020	Cheba Ling National Nature Reserve	L7	0J06	C87	1435346.01270000000	2766085.83320000000	98	0J060111.MP4	video	2022/9/22	rainy	0.09363798500	Masked palm Civet	Paguma larvata	1
1021	Cheba Ling National Nature Reserve	L7	0J06	C87	1435346.01270000000	2766085.83320000000	98	0J060116.JPG	image	2022/9/22	rainy	1.91760546900	Silver Pheasant	Lophura nycthemera	2
1022	Cheba Ling National Nature Reserve	L7	0J06	C87	1435346.01270000000	2766085.83320000000	98	0J060123.MP4	video	2022/9/22	rainy	6.04571079400	Masked palm Civet	Paguma larvata	1
1023	Cheba Ling National Nature Reserve	L7	0J06	C87	1435346.01270000000	2766085.83320000000	98	0J060126.JPG	image	2022/9/23	rainy	3.46813403400	Silver Pheasant	Lophura nycthemera	1
1024	Cheba Ling National Nature Reserve	L7	0J06	C87	1435346.01270000000	2766085.83320000000	98	0J060128.JPG	image	2022/9/23	rainy	3.70581641400	Silver Pheasant	Lophura nycthemera	1
1025	Cheba Ling National Nature Reserve	L7	0J06	C87	1435346.01270000000	2766085.83320000000	98	0J060121.MP4	video	2022/9/22	rainy	2.34890557300	Silver Pheasant	Lophura nycthemera	1
1026	Cheba Ling National Nature Reserve	L7	0J06	C87	1435346.01270000000	2766085.83320000000	98	0J060130.JPG	image	2022/9/24	rainy	1.69498356100	Silver Pheasant	Lophura nycthemera	2
1027	Cheba Ling National Nature Reserve	L7	0J06	C87	1435346.01270000000	2766085.83320000000	98	0J060136.JPG	image	2022/9/24	rainy	2.78182088600	Silver Pheasant	Lophura nycthemera	1
1028	Cheba Ling National Nature Reserve	L7	0J06	C87	1435346.01270000000	2766085.83320000000	98	0J060139.MP4	video	2022/9/24	rainy	3.94659872900	Silver Pheasant	Lophura nycthemera	3
1029	Cheba Ling National Nature Reserve	L7	0J06	C87	1435346.01270000000	2766085.83320000000	98	0J060143.MP4	video	2022/9/25	rainy	3.36832949100	Silver Pheasant	Lophura nycthemera	1
1030	Cheba Ling National Nature Reserve	L7	0J06	C87	1435346.01270000000	2766085.83320000000	98	0J060150.JPG	image	2022/9/27	rainy	1.76928405400	Silver Pheasant	Lophura nycthemera	3
1031	Cheba Ling National Nature Reserve	L7	0J06	C87	1435346.01270000000	2766085.83320000000	98	0J060156.JPG	image	2022/9/27	rainy	2.00885424600	Silver Pheasant	Lophura nycthemera	1
1032	Cheba Ling National Nature Reserve	L7	0J06	C87	1435346.01270000000	2766085.83320000000	98	0J060172.JPG	image	2022/9/28	rainy	2.10846581400	Silver Pheasant	Lophura nycthemera	2
1033	Cheba Ling National Nature Reserve	L7	0J06	C87	1435346.01270000000	2766085.83320000000	98	0J060178.JPG	image	2022/9/28	rainy	2.39652160200	Silver Pheasant	Lophura nycthemera	1
1034	Cheba Ling National Nature Reserve	L7	0J06	C87	1435346.01270000000	2766085.83320000000	98	0J060180.JPG	image	2022/9/28	rainy	3.02937144700	Silver Pheasant	Lophura nycthemera	3
1035	Cheba Ling National Nature Reserve	L7	0J06	C87	1435346.01270000000	2766085.83320000000	98	0J060182.JPG	image	2022/9/29	rainy	2.58017904400	Silver Pheasant	Lophura nycthemera	1
1036	Cheba Ling National Nature Reserve	L7	0J06	C87	1435346.01270000000	2766085.83320000000	98	0J060184.JPG	image	2022/10/1	dry	2.62034622300	Silver Pheasant	Lophura nycthemera	1
1037	Cheba Ling National Nature Reserve	L7	0J06	C87	1435346.01270000000	2766085.83320000000	98	0J060187.MP4	video	2022/10/3	dry	1.25227704300	Murids	Muridae	1
1038	Cheba Ling National Nature Reserve	L7	0J06	C87	1435346.01270000000	2766085.83320000000	98	0J060192.JPG	image	2022/10/3	dry	2.38744896300	Silver Pheasant	Lophura nycthemera	1
1039	Cheba Ling National Nature Reserve	L7	0J06	C87	1435346.01270000000	2766085.83320000000	98	0J060194.JPG	image	2022/10/3	dry	3.69227636400	Silver Pheasant	Lophura nycthemera	1
1040	Cheba Ling National Nature Reserve	L7	0J06	C87	1435346.01270000000	2766085.83320000000	98	0J060208.JPG	image	2022/10/9	dry	3.62210764500	Silver Pheasant	Lophura nycthemera	2
1041	Cheba Ling National Nature Reserve	L7	0J06	C87	1435346.01270000000	2766085.83320000000	98	0J060214.JPG	image	2022/10/10	dry	2.76598403000	Silver Pheasant	Lophura nycthemera	3
1042	Cheba Ling National Nature Reserve	L7	0J06	C87	1435346.01270000000	2766085.83320000000	98	0J060218.JPG	image	2022/10/11	dry	2.40359936000	Silver Pheasant	Lophura nycthemera	1
1043	Cheba Ling National Nature Reserve	L7	0J06	C87	1435346.01270000000	2766085.83320000000	98	0J060224.JPG	image	2022/10/12	dry	4.62047050400	Silver Pheasant	Lophura nycthemera	1
1044	Cheba Ling National Nature Reserve	L7	0J06	C87	1435346.01270000000	2766085.83320000000	98	0J060230.JPG	image	2022/10/13	dry	2.83465666000	Silver Pheasant	Lophura nycthemera	1
1045	Cheba Ling National Nature Reserve	L7	0J06	C87	1435346.01270000000	2766085.83320000000	98	0J060238.JPG	image	2022/10/14	dry	1.96543615500	Silver Pheasant	Lophura nycthemera	1
1046	Cheba Ling National Nature Reserve	L7	0J06	C87	1435346.01270000000	2766085.83320000000	98	0J060244.JPG	image	2022/10/15	dry	2.57819808300	Silver Pheasant	Lophura nycthemera	1
1047	Cheba Ling National Nature Reserve	L7	0J06	C87	1435346.01270000000	2766085.83320000000	98	0J060246.JPG	image	2022/10/16	dry	3.03049461900	Silver Pheasant	Lophura nycthemera	1
1048	Cheba Ling National Nature Reserve	L7	0J06	C87	1435346.01270000000	2766085.83320000000	98	0J060252.JPG	image	2022/10/18	dry	5.24985584300	Ferret Badger	Melogale moschata	1
1049	Cheba Ling National Nature Reserve	L7	0J06	C87	1435346.01270000000	2766085.83320000000	98	0J060254.JPG	image	2022/10/18	dry	5.24985584300	Masked palm Civet	Paguma larvata	1
1050	Cheba Ling National Nature Reserve	L7	0J06	C87	1435346.01270000000	2766085.83320000000	98	0J060258.JPG	image	2022/10/20	dry	0.11808993700	Murids	Muridae	1
1051	Cheba Ling National Nature Reserve	L7	0J06	C87	1435346.01270000000	2766085.83320000000	98	0J060255.MP4	video	2022/10/19	dry	5.93139612600	Murids	Muridae	1
1052	Cheba Ling National Nature Reserve	L7	0J06	C87	1435346.01270000000	2766085.83320000000	98	0J060266.JPG	image	2022/10/20	dry	0.34396595800	Murids	Muridae	1
1053	Cheba Ling National Nature Reserve	L7	0J06	C87	1435346.01270000000	2766085.83320000000	98	0J060268.JPG	image	2022/10/20	dry	0.59493931700	Murids	Muridae	1
1054	Cheba Ling National Nature Reserve	L7	0J06	C87	1435346.01270000000	2766085.83320000000	98	0J060274.JPG	image	2022/10/21	dry	0.33153520500	Murids	Muridae	1
1055	Cheba Ling National Nature Reserve	L7	0J06	C87	1435346.01270000000	2766085.83320000000	98	0J060276.JPG	image	2022/10/21	dry	0.61128554700	Murids	Muridae	1
1056	Cheba Ling National Nature Reserve	L7	0J06	C87	1435346.01270000000	2766085.83320000000	98	0J060292.JPG	image	2022/10/21	dry	6.11367511200	Murids	Muridae	1
1057	Cheba Ling National Nature Reserve	L7	0J06	C87	1435346.01270000000	2766085.83320000000	98	0J060287.MP4	video	2022/10/21	dry	2.27075519200	White-necklaced Partridge	Arborophila gingica	1
1058	Cheba Ling National Nature Reserve	L7	0J06	C87	1435346.01270000000	2766085.83320000000	98	0J060307.MP4	video	2022/10/26	dry	0.64600671400	Murids	Muridae	1
1059	Cheba Ling National Nature Reserve	L7	0J06	C87	1435346.01270000000	2766085.83320000000	98	0J060310.JPG	image	2022/10/26	dry	0.65014554900	Ferret Badger	Melogale moschata	1
1060	Cheba Ling National Nature Reserve	L7	0J06	C87	1435346.01270000000	2766085.83320000000	98	0J060315.MP4	video	2022/10/28	dry	0.82193994800	Murids	Muridae	1
1061	Cheba Ling National Nature Reserve	L7	0J06	C87	1435346.01270000000	2766085.83320000000	98	0J060322.JPG	image	2022/10/29	dry	2.35903767000	Silver Pheasant	Lophura nycthemera	1
1062	Cheba Ling National Nature Reserve	L7	0J06	C87	1435346.01270000000	2766085.83320000000	98	0J060336.JPG	image	2022/10/31	dry	1.13460899200	Ferret Badger	Melogale moschata	1
1063	Cheba Ling National Nature Reserve	L7	0J06	C87	1435346.01270000000	2766085.83320000000	98	0J060331.MP4	video	2022/10/30	dry	0.92663109900	Murids	Muridae	1
1064	Cheba Ling National Nature Reserve	L7	0J06	C87	1435346.01270000000	2766085.83320000000	98	0J060340.JPG	image	2022/10/31	dry	5.04562152600	Ferret Badger	Melogale moschata	1
1065	Cheba Ling National Nature Reserve	L7	0J06	C87	1435346.01270000000	2766085.83320000000	98	0J060342.JPG	image	2022/10/31	dry	5.04562152600	Masked palm Civet	Paguma larvata	1
1066	Cheba Ling National Nature Reserve	L7	0J06	C87	1435346.01270000000	2766085.83320000000	98	0J060346.JPG	image	2022/10/31	dry	5.25493089000	Masked palm Civet	Paguma larvata	1
1067	Cheba Ling National Nature Reserve	L7	0J06	C87	1435346.01270000000	2766085.83320000000	98	0J060348.JPG	image	2022/10/31	dry	5.46013614600	Masked palm Civet	Paguma larvata	1
1068	Cheba Ling National Nature Reserve	L7	0J06	C87	1435346.01270000000	2766085.83320000000	98	0J060351.MP4	video	2022/11/1	dry	0.86246991600	Murids	Muridae	1
1069	Cheba Ling National Nature Reserve	L7	0J06	C87	1435346.01270000000	2766085.83320000000	98	0J060357.MP4	video	2022/11/3	dry	0.32070008100	Murids	Muridae	1
1070	Cheba Ling National Nature Reserve	L7	0J06	C87	1435346.01270000000	2766085.83320000000	98	0J060361.MP4	video	2022/11/4	dry	0.73202352500	Ferret Badger	Melogale moschata	1
1071	Cheba Ling National Nature Reserve	L7	0J06	C87	1435346.01270000000	2766085.83320000000	98	0J060370.JPG	image	2022/11/5	dry	4.54462268000	Silver Pheasant	Lophura nycthemera	1
1072	Cheba Ling National Nature Reserve	L7	0J06	C87	1435346.01270000000	2766085.83320000000	98	0J060374.JPG	image	2022/11/6	dry	2.31973774600	Silver Pheasant	Lophura nycthemera	1
1073	Cheba Ling National Nature Reserve	L7	0J06	C87	1435346.01270000000	2766085.83320000000	98	0J060378.JPG	image	2022/11/6	dry	3.25677543500	Silver Pheasant	Lophura nycthemera	2
1074	Cheba Ling National Nature Reserve	L7	0J06	C87	1435346.01270000000	2766085.83320000000	98	0J060383.MP4	video	2022/11/7	dry	4.58224501400	White-necklaced Partridge	Arborophila gingica	2
1075	Cheba Ling National Nature Reserve	L7	0J06	C87	1435346.01270000000	2766085.83320000000	98	0J060387.MP4	video	2022/11/8	dry	5.12954504300	Murids	Muridae	1
1076	Cheba Ling National Nature Reserve	L7	0J06	C87	1435346.01270000000	2766085.83320000000	98	0J060392.JPG	image	2022/11/10	dry	3.73989874000	Silver Pheasant	Lophura nycthemera	2
1077	Cheba Ling National Nature Reserve	L7	0J06	C87	1435346.01270000000	2766085.83320000000	98	0J060404.JPG	image	2022/11/15	dry	0.43144238500	Ferret Badger	Melogale moschata	1
1078	Cheba Ling National Nature Reserve	L7	0J06	C87	1435346.01270000000	2766085.83320000000	98	0J060405.MP4	video	2022/11/16	dry	3.58848821300	Silver Pheasant	Lophura nycthemera	1
1079	Cheba Ling National Nature Reserve	L7	0J06	C87	1435346.01270000000	2766085.83320000000	98	0J060415.MP4	video	2022/11/17	dry	5.13901511300	Murids	Muridae	1
1080	Cheba Ling National Nature Reserve	L7	0J06	C87	1435346.01270000000	2766085.83320000000	98	0J060424.JPG	image	2022/11/18	dry	1.82532669700	Silver Pheasant	Lophura nycthemera	1
1081	Cheba Ling National Nature Reserve	L7	0J06	C87	1435346.01270000000	2766085.83320000000	98	0J060421.MP4	video	2022/11/18	dry	0.00774179700	Ferret Badger	Melogale moschata	1
1082	Cheba Ling National Nature Reserve	L7	0J06	C87	1435346.01270000000	2766085.83320000000	98	0J060419.MP4	video	2022/11/17	dry	5.44321159600	Ferret Badger	Melogale moschata	1
1083	Cheba Ling National Nature Reserve	L7	0J06	C87	1435346.01270000000	2766085.83320000000	98	0J060431.MP4	video	2022/11/19	dry	6.26608534400	Murids	Muridae	1
1084	Cheba Ling National Nature Reserve	L7	0J06	C87	1435346.01270000000	2766085.83320000000	98	0J060471.MP4	video	2022/11/21	dry	4.56091524800	White-necklaced Partridge	Arborophila gingica	1
1085	Cheba Ling National Nature Reserve	L7	0J06	C87	1435346.01270000000	2766085.83320000000	98	0J060490.JPG	image	2022/11/24	dry	0.89486389600	Ferret Badger	Melogale moschata	1
1086	Cheba Ling National Nature Reserve	L7	0J06	C87	1435346.01270000000	2766085.83320000000	98	0J060492.JPG	image	2022/11/25	dry	2.72993689900	Silver Pheasant	Lophura nycthemera	1
1087	Cheba Ling National Nature Reserve	L7	0J06	C87	1435346.01270000000	2766085.83320000000	98	0J060487.MP4	video	2022/11/23	dry	5.08181087200	Murids	Muridae	1
1088	Cheba Ling National Nature Reserve	L7	0J06	C87	1435346.01270000000	2766085.83320000000	98	0J060500.JPG	image	2022/11/27	dry	1.19712438600	Ferret Badger	Melogale moschata	1
1089	Cheba Ling National Nature Reserve	L7	0J06	C87	1435346.01270000000	2766085.83320000000	98	0J060508.JPG	image	2022/11/28	dry	2.70909785600	Silver Pheasant	Lophura nycthemera	1
1090	Cheba Ling National Nature Reserve	L7	0J06	C87	1435346.01270000000	2766085.83320000000	98	0J060519.MP4	video	2022/12/1	dry	5.87331554600	Masked palm Civet	Paguma larvata	1
1091	Cheba Ling National Nature Reserve	L7	0J06	C87	1435346.01270000000	2766085.83320000000	98	0J060534.JPG	image	2022/12/8	dry	1.84051547400	Silver Pheasant	Lophura nycthemera	1
1092	Cheba Ling National Nature Reserve	L7	0J06	C87	1435346.01270000000	2766085.83320000000	98	0J060546.JPG	image	2022/12/16	dry	3.01555543300	Silver Pheasant	Lophura nycthemera	1
1093	Cheba Ling National Nature Reserve	L7	0J06	C87	1435346.01270000000	2766085.83320000000	98	0J060541.MP4	video	2022/12/16	dry	2.15221315000	Chinese Bamboo Partridge	Bambusicola thoracicus	2
1094	Cheba Ling National Nature Reserve	L7	0J06	C87	1435346.01270000000	2766085.83320000000	98	0J060548.JPG	image	2022/12/16	dry	3.16849035300	Silver Pheasant	Lophura nycthemera	1
1095	Cheba Ling National Nature Reserve	L7	0J06	C87	1435346.01270000000	2766085.83320000000	98	0J060552.JPG	image	2022/12/16	dry	4.69783953200	Silver Pheasant	Lophura nycthemera	1
1096	Cheba Ling National Nature Reserve	L7	0J06	C87	1435346.01270000000	2766085.83320000000	98	0J060555.MP4	video	2022/12/16	dry	5.81559090000	Ferret Badger	Melogale moschata	1
1097	Cheba Ling National Nature Reserve	L7	0J06	C87	1435346.01270000000	2766085.83320000000	98	0J060568.JPG	image	2022/12/21	dry	4.15370618100	Silver Pheasant	Lophura nycthemera	1
1098	Cheba Ling National Nature Reserve	L7	0J06	C87	1435346.01270000000	2766085.83320000000	98	0J060572.JPG	image	2022/12/23	dry	2.54405722300	Silver Pheasant	Lophura nycthemera	1
1099	Cheba Ling National Nature Reserve	L7	0J06	C87	1435346.01270000000	2766085.83320000000	98	0J060570.JPG	image	2022/12/22	dry	5.23754107300	Murids	Muridae	1
1100	Cheba Ling National Nature Reserve	I7	0H06	C78	1433037.51570000000	2766020.21210000000	97	0H060058.JPG	image	2022/10/10	dry	4.13797800600	Silver Pheasant	Lophura nycthemera	1
1101	Cheba Ling National Nature Reserve	I7	0H06	C78	1433037.51570000000	2766020.21210000000	97	0H060071.MP4	video	2022/10/21	dry	5.52874672400	Masked palm Civet	Paguma larvata	1
1102	Cheba Ling National Nature Reserve	I7	0H06	C78	1433037.51570000000	2766020.21210000000	97	0H060074.JPG	image	2022/10/24	dry	2.85093920000	Silver Pheasant	Lophura nycthemera	1
1103	Cheba Ling National Nature Reserve	I7	0H06	C78	1433037.51570000000	2766020.21210000000	97	0H060088.JPG	image	2022/11/4	dry	3.95997773400	Silver Pheasant	Lophura nycthemera	2
1104	Cheba Ling National Nature Reserve	I7	0H06	C78	1433037.51570000000	2766020.21210000000	97	0H060092.JPG	image	2022/11/6	dry	3.23280691900	Silver Pheasant	Lophura nycthemera	1
1105	Cheba Ling National Nature Reserve	J8	0H07	C79	1433639.96330000000	2765036.20420000000	97	0H070060.JPG	image	2022/9/16	rainy	5.47438014900	Murids	Muridae	1
1106	Cheba Ling National Nature Reserve	J8	0H07	C79	1433639.96330000000	2765036.20420000000	97	0H070070.JPG	image	2022/9/20	rainy	5.62906550800	Murids	Muridae	1
1107	Cheba Ling National Nature Reserve	J8	0H07	C79	1433639.96330000000	2765036.20420000000	97	0H070061.MP4	video	2022/9/17	rainy	5.68721089800	Murids	Muridae	1
1108	Cheba Ling National Nature Reserve	J8	0H07	C79	1433639.96330000000	2765036.20420000000	97	0H070074.JPG	image	2022/9/22	rainy	1.62833278400	Silver Pheasant	Lophura nycthemera	3
1109	Cheba Ling National Nature Reserve	J8	0H07	C79	1433639.96330000000	2765036.20420000000	97	0H070080.JPG	image	2022/9/22	rainy	5.18009853400	Murids	Muridae	1
1110	Cheba Ling National Nature Reserve	J8	0H07	C79	1433639.96330000000	2765036.20420000000	97	0H070082.JPG	image	2022/9/23	rainy	1.69169743600	Silver Pheasant	Lophura nycthemera	3
1111	Cheba Ling National Nature Reserve	J8	0H07	C79	1433639.96330000000	2765036.20420000000	97	0H070091.MP4	video	2022/9/26	rainy	1.78760294200	Silver Pheasant	Lophura nycthemera	2
1112	Cheba Ling National Nature Reserve	J8	0H07	C79	1433639.96330000000	2765036.20420000000	97	0H070116.JPG	image	2022/9/30	rainy	0.30799253100	Murids	Muridae	1
1113	Cheba Ling National Nature Reserve	J8	0H07	C79	1433639.96330000000	2765036.20420000000	97	0H070130.JPG	image	2022/10/3	dry	0.39674854400	Murids	Muridae	1
1114	Cheba Ling National Nature Reserve	J8	0H07	C79	1433639.96330000000	2765036.20420000000	97	0H070127.MP4	video	2022/10/3	dry	0.25852839200	Murids	Muridae	1
1115	Cheba Ling National Nature Reserve	J8	0H07	C79	1433639.96330000000	2765036.20420000000	97	0H070136.JPG	image	2022/10/4	dry	6.26665485700	Murids	Muridae	1
1116	Cheba Ling National Nature Reserve	J8	0H07	C79	1433639.96330000000	2765036.20420000000	97	0H070139.MP4	video	2022/10/4	dry	0.38007687200	Murids	Muridae	1
1117	Cheba Ling National Nature Reserve	J8	0H07	C79	1433639.96330000000	2765036.20420000000	97	0H070146.JPG	image	2022/10/4	dry	0.75512945500	Murids	Muridae	1
1118	Cheba Ling National Nature Reserve	J8	0H07	C79	1433639.96330000000	2765036.20420000000	97	0H070194.JPG	image	2022/10/4	dry	5.22340514600	Murids	Muridae	1
1119	Cheba Ling National Nature Reserve	J8	0H07	C79	1433639.96330000000	2765036.20420000000	97	0H070196.JPG	image	2022/10/5	dry	0.54845703000	Murids	Muridae	1
1120	Cheba Ling National Nature Reserve	J8	0H07	C79	1433639.96330000000	2765036.20420000000	97	0H070215.MP4	video	2022/10/8	dry	1.03671827600	Murids	Muridae	1
1121	Cheba Ling National Nature Reserve	J8	0H07	C79	1433639.96330000000	2765036.20420000000	97	0H070251.MP4	video	2022/10/12	dry	5.49115801800	Murids	Muridae	1
1122	Cheba Ling National Nature Reserve	J8	0H07	C79	1433639.96330000000	2765036.20420000000	97	0H070254.JPG	image	2022/10/13	dry	0.11728752800	Murids	Muridae	1
1123	Cheba Ling National Nature Reserve	J8	0H07	C79	1433639.96330000000	2765036.20420000000	97	0H070256.JPG	image	2022/10/13	dry	5.01065697300	Murids	Muridae	1
1124	Cheba Ling National Nature Reserve	J8	0H07	C79	1433639.96330000000	2765036.20420000000	97	0H070296.JPG	image	2022/10/15	dry	5.37621595900	Murids	Muridae	1
1125	Cheba Ling National Nature Reserve	J8	0H07	C79	1433639.96330000000	2765036.20420000000	97	0H070293.MP4	video	2022/10/15	dry	4.96251460800	Murids	Muridae	1
1126	Cheba Ling National Nature Reserve	J8	0H07	C79	1433639.96330000000	2765036.20420000000	97	0H070304.JPG	image	2022/10/16	dry	5.26927600400	Murids	Muridae	1
1127	Cheba Ling National Nature Reserve	J8	0H07	C79	1433639.96330000000	2765036.20420000000	97	0H070307.MP4	video	2022/10/18	dry	5.09001561300	Murids	Muridae	1
1128	Cheba Ling National Nature Reserve	J8	0H07	C79	1433639.96330000000	2765036.20420000000	97	0H070376.JPG	image	2022/10/19	dry	5.05527583800	Murids	Muridae	1
1129	Cheba Ling National Nature Reserve	J8	0H07	C79	1433639.96330000000	2765036.20420000000	97	0H070379.MP4	video	2022/10/19	dry	5.21032583500	Murids	Muridae	1
1130	Cheba Ling National Nature Reserve	J8	0H07	C79	1433639.96330000000	2765036.20420000000	97	0H070385.MP4	video	2022/10/19	dry	5.35280420800	Murids	Muridae	1
1131	Cheba Ling National Nature Reserve	J8	0H07	C79	1433639.96330000000	2765036.20420000000	97	0H070403.MP4	video	2022/10/19	dry	5.93947985900	Murids	Muridae	1
1132	Cheba Ling National Nature Reserve	J8	0H07	C79	1433639.96330000000	2765036.20420000000	97	0H070407.MP4	video	2022/10/22	dry	0.11458987400	Murids	Muridae	1
1133	Cheba Ling National Nature Reserve	J8	0H07	C79	1433639.96330000000	2765036.20420000000	97	0H070428.JPG	image	2022/10/23	dry	0.72661813500	Murids	Muridae	1
1134	Cheba Ling National Nature Reserve	J8	0H07	C79	1433639.96330000000	2765036.20420000000	97	0H070425.MP4	video	2022/10/22	dry	5.52249166500	Murids	Muridae	1
1135	Cheba Ling National Nature Reserve	J8	0H07	C79	1433639.96330000000	2765036.20420000000	97	0H070442.JPG	image	2022/10/25	dry	5.93036223600	Murids	Muridae	1
1136	Cheba Ling National Nature Reserve	J8	0H07	C79	1433639.96330000000	2765036.20420000000	97	0H070444.JPG	image	2022/10/26	dry	0.15734074600	Murids	Muridae	1
1137	Cheba Ling National Nature Reserve	J8	0H07	C79	1433639.96330000000	2765036.20420000000	97	0H070445.MP4	video	2022/10/26	dry	0.74920719900	Murids	Muridae	1
1138	Cheba Ling National Nature Reserve	J8	0H07	C79	1433639.96330000000	2765036.20420000000	97	0H070447.MP4	video	2022/10/27	dry	0.19467151400	Murids	Muridae	1
1139	Cheba Ling National Nature Reserve	J8	0H07	C79	1433639.96330000000	2765036.20420000000	97	0H070556.JPG	image	2022/10/28	dry	5.61167702700	Murids	Muridae	1
1140	Cheba Ling National Nature Reserve	J8	0H07	C79	1433639.96330000000	2765036.20420000000	97	0H070553.MP4	video	2022/10/28	dry	5.41781091200	Murids	Muridae	1
1141	Cheba Ling National Nature Reserve	J8	0H07	C79	1433639.96330000000	2765036.20420000000	97	0H070564.JPG	image	2022/10/30	dry	0.91403605300	Murids	Muridae	1
1142	Cheba Ling National Nature Reserve	J8	0H07	C79	1433639.96330000000	2765036.20420000000	97	0H070561.MP4	video	2022/10/30	dry	0.49882513800	Murids	Muridae	1
1143	Cheba Ling National Nature Reserve	J8	0H07	C79	1433639.96330000000	2765036.20420000000	97	0H070570.JPG	image	2022/10/30	dry	5.35549374400	Murids	Muridae	1
1144	Cheba Ling National Nature Reserve	J8	0H07	C79	1433639.96330000000	2765036.20420000000	97	0H070591.MP4	video	2022/11/2	dry	0.75863048600	Murids	Muridae	1
1145	Cheba Ling National Nature Reserve	J8	0H07	C79	1433639.96330000000	2765036.20420000000	97	0H070661.MP4	video	2022/11/3	dry	0.98208840400	Murids	Muridae	1
1146	Cheba Ling National Nature Reserve	J8	0H07	C79	1433639.96330000000	2765036.20420000000	97	0H070667.MP4	video	2022/11/4	dry	0.74807256900	Murids	Muridae	1
1147	Cheba Ling National Nature Reserve	J8	0H07	C79	1433639.96330000000	2765036.20420000000	97	0H070677.MP4	video	2022/11/6	dry	0.20485622000	Murids	Muridae	1
1148	Cheba Ling National Nature Reserve	J8	0H07	C79	1433639.96330000000	2765036.20420000000	97	0H070694.JPG	image	2022/11/7	dry	1.83191770400	Silver Pheasant	Lophura nycthemera	2
1149	Cheba Ling National Nature Reserve	J8	0H07	C79	1433639.96330000000	2765036.20420000000	97	0H070701.MP4	video	2022/11/8	dry	4.94279183400	Murids	Muridae	1
1150	Cheba Ling National Nature Reserve	J8	0H07	C79	1433639.96330000000	2765036.20420000000	97	0H070867.MP4	video	2022/11/15	dry	5.93180087400	Murids	Muridae	1
1151	Cheba Ling National Nature Reserve	J8	0H07	C79	1433639.96330000000	2765036.20420000000	97	0H070871.MP4	video	2022/11/16	dry	4.96164480100	Murids	Muridae	1
1152	Cheba Ling National Nature Reserve	J8	0H07	C79	1433639.96330000000	2765036.20420000000	97	0H070874.JPG	image	2022/11/16	dry	5.49068467100	Murids	Muridae	1
1153	Cheba Ling National Nature Reserve	J8	0H07	C79	1433639.96330000000	2765036.20420000000	97	0H071119.MP4	video	2022/11/28	dry	1.47516506800	Murids	Muridae	1
1154	Cheba Ling National Nature Reserve	J8	0H07	C79	1433639.96330000000	2765036.20420000000	97	0H071140.JPG	image	2022/11/30	dry	0.04485604000	Leopard Cat	Prionailurus bengalensis	1
1155	Cheba Ling National Nature Reserve	J8	0H07	C79	1433639.96330000000	2765036.20420000000	97	0H071144.JPG	image	2022/11/30	dry	0.54612064900	Murids	Muridae	1
1156	Cheba Ling National Nature Reserve	J8	0H07	C79	1433639.96330000000	2765036.20420000000	97	0H071143.MP4	video	2022/11/30	dry	0.54612064900	Spotted Linsang	Prionodon pardicolor	1
1157	Cheba Ling National Nature Reserve	J8	0H07	C79	1433639.96330000000	2765036.20420000000	97	0H071214.JPG	image	2022/12/15	dry	4.70422292900	Silver Pheasant	Lophura nycthemera	1
1158	Cheba Ling National Nature Reserve	J8	0H07	C79	1433639.96330000000	2765036.20420000000	97	0H071218.JPG	image	2022/12/16	dry	1.59448287200	Silver Pheasant	Lophura nycthemera	1
1159	Cheba Ling National Nature Reserve	J3	0H02	C75	1433603.73420000000	2769604.59620000000	96	0H020050.JPG	image	2022/9/20	rainy	1.64416593300	Silver Pheasant	Lophura nycthemera	3
1160	Cheba Ling National Nature Reserve	J3	0H02	C75	1433603.73420000000	2769604.59620000000	96	0H020051.MP4	video	2022/9/22	rainy	4.08247529200	Silver Pheasant	Lophura nycthemera	1
1161	Cheba Ling National Nature Reserve	J3	0H02	C75	1433603.73420000000	2769604.59620000000	96	0H020054.JPG	image	2022/9/22	rainy	4.69060535100	Silver Pheasant	Lophura nycthemera	1
1162	Cheba Ling National Nature Reserve	J3	0H02	C75	1433603.73420000000	2769604.59620000000	96	0H020058.JPG	image	2022/9/23	rainy	1.67878469800	Silver Pheasant	Lophura nycthemera	2
1163	Cheba Ling National Nature Reserve	J3	0H02	C75	1433603.73420000000	2769604.59620000000	96	0H020064.JPG	image	2022/9/23	rainy	4.02535291500	Silver Pheasant	Lophura nycthemera	1
1164	Cheba Ling National Nature Reserve	J3	0H02	C75	1433603.73420000000	2769604.59620000000	96	0H020076.JPG	image	2022/9/24	rainy	1.58214866400	Silver Pheasant	Lophura nycthemera	1
1165	Cheba Ling National Nature Reserve	J3	0H02	C75	1433603.73420000000	2769604.59620000000	96	0H020080.JPG	image	2022/9/24	rainy	1.92422123400	Silver Pheasant	Lophura nycthemera	1
1166	Cheba Ling National Nature Reserve	J3	0H02	C75	1433603.73420000000	2769604.59620000000	96	0H020083.MP4	video	2022/9/26	rainy	5.74689897200	Ferret Badger	Melogale moschata	1
1167	Cheba Ling National Nature Reserve	J3	0H02	C75	1433603.73420000000	2769604.59620000000	96	0H020086.JPG	image	2022/9/27	rainy	1.62962869200	Silver Pheasant	Lophura nycthemera	1
1168	Cheba Ling National Nature Reserve	J3	0H02	C75	1433603.73420000000	2769604.59620000000	96	0H020092.JPG	image	2022/9/28	rainy	3.12949941100	Silver Pheasant	Lophura nycthemera	3
1169	Cheba Ling National Nature Reserve	J3	0H02	C75	1433603.73420000000	2769604.59620000000	96	0H020104.JPG	image	2022/10/2	dry	1.56034519600	White-necklaced Partridge	Arborophila gingica	2
1170	Cheba Ling National Nature Reserve	J3	0H02	C75	1433603.73420000000	2769604.59620000000	96	0H020110.JPG	image	2022/10/7	dry	0.28319246500	Masked palm Civet	Paguma larvata	1
1171	Cheba Ling National Nature Reserve	J3	0H02	C75	1433603.73420000000	2769604.59620000000	96	0H020111.MP4	video	2022/10/7	dry	4.11957134700	White-necklaced Partridge	Arborophila gingica	1
1172	Cheba Ling National Nature Reserve	J3	0H02	C75	1433603.73420000000	2769604.59620000000	96	0H020116.JPG	image	2022/10/9	dry	4.60342612300	Silver Pheasant	Lophura nycthemera	1
1173	Cheba Ling National Nature Reserve	J3	0H02	C75	1433603.73420000000	2769604.59620000000	96	0H020120.JPG	image	2022/10/14	dry	2.45630329900	Silver Pheasant	Lophura nycthemera	1
1174	Cheba Ling National Nature Reserve	J3	0H02	C75	1433603.73420000000	2769604.59620000000	96	0H020126.JPG	image	2022/10/15	dry	1.55405971300	Silver Pheasant	Lophura nycthemera	1
1175	Cheba Ling National Nature Reserve	J3	0H02	C75	1433603.73420000000	2769604.59620000000	96	0H020134.JPG	image	2022/10/15	dry	3.53517094100	Silver Pheasant	Lophura nycthemera	1
1176	Cheba Ling National Nature Reserve	J3	0H02	C75	1433603.73420000000	2769604.59620000000	96	0H020141.MP4	video	2022/10/15	dry	4.11314727100	Silver Pheasant	Lophura nycthemera	1
1177	Cheba Ling National Nature Reserve	J3	0H02	C75	1433603.73420000000	2769604.59620000000	96	0H020160.JPG	image	2022/10/18	dry	1.65076821700	Silver Pheasant	Lophura nycthemera	1
1178	Cheba Ling National Nature Reserve	J3	0H02	C75	1433603.73420000000	2769604.59620000000	96	0H020172.JPG	image	2022/10/18	dry	1.90060128300	Silver Pheasant	Lophura nycthemera	1
1179	Cheba Ling National Nature Reserve	J3	0H02	C75	1433603.73420000000	2769604.59620000000	96	0H020178.JPG	image	2022/10/19	dry	0.13405017000	Masked palm Civet	Paguma larvata	1
1180	Cheba Ling National Nature Reserve	J3	0H02	C75	1433603.73420000000	2769604.59620000000	96	0H020180.JPG	image	2022/10/19	dry	3.96080807200	Silver Pheasant	Lophura nycthemera	1
1181	Cheba Ling National Nature Reserve	J3	0H02	C75	1433603.73420000000	2769604.59620000000	96	0H020186.JPG	image	2022/10/19	dry	4.12465878700	Silver Pheasant	Lophura nycthemera	1
1182	Cheba Ling National Nature Reserve	J3	0H02	C75	1433603.73420000000	2769604.59620000000	96	0H020192.JPG	image	2022/10/20	dry	2.29414960500	Silver Pheasant	Lophura nycthemera	1
1183	Cheba Ling National Nature Reserve	J3	0H02	C75	1433603.73420000000	2769604.59620000000	96	0H020196.JPG	image	2022/10/21	dry	1.92771269500	Silver Pheasant	Lophura nycthemera	3
1184	Cheba Ling National Nature Reserve	J3	0H02	C75	1433603.73420000000	2769604.59620000000	96	0H020209.MP4	video	2022/10/23	dry	3.15375767800	Silver Pheasant	Lophura nycthemera	1
1185	Cheba Ling National Nature Reserve	J3	0H02	C75	1433603.73420000000	2769604.59620000000	96	0H020244.JPG	image	2022/10/25	dry	3.37144966200	Silver Pheasant	Lophura nycthemera	1
1186	Cheba Ling National Nature Reserve	J3	0H02	C75	1433603.73420000000	2769604.59620000000	96	0H020266.JPG	image	2022/10/27	dry	1.65360545100	Silver Pheasant	Lophura nycthemera	2
1187	Cheba Ling National Nature Reserve	J3	0H02	C75	1433603.73420000000	2769604.59620000000	96	0H020274.JPG	image	2022/10/29	dry	1.78325573100	Silver Pheasant	Lophura nycthemera	1
1188	Cheba Ling National Nature Reserve	J3	0H02	C75	1433603.73420000000	2769604.59620000000	96	0H020284.JPG	image	2022/10/29	dry	1.99207955000	Silver Pheasant	Lophura nycthemera	1
1189	Cheba Ling National Nature Reserve	J3	0H02	C75	1433603.73420000000	2769604.59620000000	96	0H020312.JPG	image	2022/10/31	dry	4.69923059700	Silver Pheasant	Lophura nycthemera	1
1190	Cheba Ling National Nature Reserve	J3	0H02	C75	1433603.73420000000	2769604.59620000000	96	0H020314.JPG	image	2022/11/1	dry	1.55452948200	Silver Pheasant	Lophura nycthemera	1
1191	Cheba Ling National Nature Reserve	J3	0H02	C75	1433603.73420000000	2769604.59620000000	96	0H020322.JPG	image	2022/11/2	dry	2.05436403200	Silver Pheasant	Lophura nycthemera	1
1192	Cheba Ling National Nature Reserve	J3	0H02	C75	1433603.73420000000	2769604.59620000000	96	0H020332.JPG	image	2022/11/2	dry	3.75619245300	Silver Pheasant	Lophura nycthemera	1
1193	Cheba Ling National Nature Reserve	J3	0H02	C75	1433603.73420000000	2769604.59620000000	96	0H020340.JPG	image	2022/11/2	dry	4.35931297100	Silver Pheasant	Lophura nycthemera	1
1194	Cheba Ling National Nature Reserve	J3	0H02	C75	1433603.73420000000	2769604.59620000000	96	0H020344.JPG	image	2022/11/2	dry	4.68191231100	White-necklaced Partridge	Arborophila gingica	1
1195	Cheba Ling National Nature Reserve	J3	0H02	C75	1433603.73420000000	2769604.59620000000	96	0H020346.JPG	image	2022/11/3	dry	1.92125328500	Silver Pheasant	Lophura nycthemera	1
1196	Cheba Ling National Nature Reserve	J3	0H02	C75	1433603.73420000000	2769604.59620000000	96	0H020350.JPG	image	2022/11/3	dry	2.68473565000	Silver Pheasant	Lophura nycthemera	1
1197	Cheba Ling National Nature Reserve	J3	0H02	C75	1433603.73420000000	2769604.59620000000	96	0H020352.JPG	image	2022/11/3	dry	2.94235239500	Silver Pheasant	Lophura nycthemera	1
1198	Cheba Ling National Nature Reserve	J3	0H02	C75	1433603.73420000000	2769604.59620000000	96	0H020356.JPG	image	2022/11/3	dry	4.53020835100	Silver Pheasant	Lophura nycthemera	1
1199	Cheba Ling National Nature Reserve	J3	0H02	C75	1433603.73420000000	2769604.59620000000	96	0H020358.JPG	image	2022/11/4	dry	1.82045996500	Silver Pheasant	Lophura nycthemera	1
1200	Cheba Ling National Nature Reserve	J3	0H02	C75	1433603.73420000000	2769604.59620000000	96	0H020366.JPG	image	2022/11/4	dry	2.37886434500	Silver Pheasant	Lophura nycthemera	1
1201	Cheba Ling National Nature Reserve	J3	0H02	C75	1433603.73420000000	2769604.59620000000	96	0H020378.JPG	image	2022/11/7	dry	4.42176272100	Silver Pheasant	Lophura nycthemera	1
1202	Cheba Ling National Nature Reserve	J3	0H02	C75	1433603.73420000000	2769604.59620000000	96	0H020385.MP4	video	2022/11/8	dry	0.45910173700	Ferret Badger	Melogale moschata	1
1203	Cheba Ling National Nature Reserve	J3	0H02	C75	1433603.73420000000	2769604.59620000000	96	0H020392.JPG	image	2022/11/8	dry	4.70726917600	Silver Pheasant	Lophura nycthemera	1
1204	Cheba Ling National Nature Reserve	J3	0H02	C75	1433603.73420000000	2769604.59620000000	96	0H020412.JPG	image	2022/11/15	dry	0.90863451100	Ferret Badger	Melogale moschata	1
1205	Cheba Ling National Nature Reserve	J3	0H02	C75	1433603.73420000000	2769604.59620000000	96	0H020418.JPG	image	2022/11/16	dry	0.55810337000	Spotted Linsang	Prionodon pardicolor	1
1206	Cheba Ling National Nature Reserve	J3	0H02	C75	1433603.73420000000	2769604.59620000000	96	0H020430.JPG	image	2022/11/17	dry	1.81821230000	Silver Pheasant	Lophura nycthemera	1
1207	Cheba Ling National Nature Reserve	J3	0H02	C75	1433603.73420000000	2769604.59620000000	96	0H020442.JPG	image	2022/11/18	dry	5.77108291600	Ferret Badger	Melogale moschata	1
1208	Cheba Ling National Nature Reserve	J3	0H02	C75	1433603.73420000000	2769604.59620000000	96	0H020468.JPG	image	2022/11/23	dry	1.94008047200	Silver Pheasant	Lophura nycthemera	3
1209	Cheba Ling National Nature Reserve	J3	0H02	C75	1433603.73420000000	2769604.59620000000	96	0H020481.MP4	video	2022/11/24	dry	1.76755060600	Silver Pheasant	Lophura nycthemera	2
1210	Cheba Ling National Nature Reserve	J3	0H02	C75	1433603.73420000000	2769604.59620000000	96	0H020486.JPG	image	2022/11/24	dry	2.23744440900	Silver Pheasant	Lophura nycthemera	3
1211	Cheba Ling National Nature Reserve	J3	0H02	C75	1433603.73420000000	2769604.59620000000	96	0H020490.JPG	image	2022/11/25	dry	4.40785319600	Silver Pheasant	Lophura nycthemera	1
1212	Cheba Ling National Nature Reserve	J3	0H02	C75	1433603.73420000000	2769604.59620000000	96	0H020494.JPG	image	2022/11/26	dry	1.72223265900	Silver Pheasant	Lophura nycthemera	1
1213	Cheba Ling National Nature Reserve	J3	0H02	C75	1433603.73420000000	2769604.59620000000	96	0H020506.JPG	image	2022/11/29	dry	4.74176070700	Silver Pheasant	Lophura nycthemera	1
1214	Cheba Ling National Nature Reserve	J3	0H02	C75	1433603.73420000000	2769604.59620000000	96	0H020508.JPG	image	2022/12/1	dry	2.32106852500	Silver Pheasant	Lophura nycthemera	1
1215	Cheba Ling National Nature Reserve	J3	0H02	C75	1433603.73420000000	2769604.59620000000	96	0H020510.JPG	image	2022/12/1	dry	4.48477242000	Silver Pheasant	Lophura nycthemera	1
1216	Cheba Ling National Nature Reserve	J3	0H02	C75	1433603.73420000000	2769604.59620000000	96	0H020516.JPG	image	2022/12/2	dry	2.87573593400	Silver Pheasant	Lophura nycthemera	1
1217	Cheba Ling National Nature Reserve	J3	0H02	C75	1433603.73420000000	2769604.59620000000	96	0H020526.JPG	image	2022/12/3	dry	4.73703010500	Silver Pheasant	Lophura nycthemera	1
1218	Cheba Ling National Nature Reserve	J3	0H02	C75	1433603.73420000000	2769604.59620000000	96	0H020546.JPG	image	2022/12/7	dry	0.90516071100	Ferret Badger	Melogale moschata	1
1219	Cheba Ling National Nature Reserve	J3	0H02	C75	1433603.73420000000	2769604.59620000000	96	0H020550.JPG	image	2022/12/7	dry	1.90199390200	Silver Pheasant	Lophura nycthemera	1
1220	Cheba Ling National Nature Reserve	J3	0H02	C75	1433603.73420000000	2769604.59620000000	96	0H020562.JPG	image	2022/12/11	dry	0.43003765100	Ferret Badger	Melogale moschata	1
1221	Cheba Ling National Nature Reserve	J3	0H02	C75	1433603.73420000000	2769604.59620000000	96	0H020564.JPG	image	2022/12/12	dry	2.74407918800	Silver Pheasant	Lophura nycthemera	1
1222	Cheba Ling National Nature Reserve	J3	0H02	C75	1433603.73420000000	2769604.59620000000	96	0H020568.JPG	image	2022/12/14	dry	1.67889322700	Silver Pheasant	Lophura nycthemera	2
1223	Cheba Ling National Nature Reserve	J3	0H02	C75	1433603.73420000000	2769604.59620000000	96	0H020570.JPG	image	2022/12/14	dry	2.12267424800	Silver Pheasant	Lophura nycthemera	4
1224	Cheba Ling National Nature Reserve	J3	0H02	C75	1433603.73420000000	2769604.59620000000	96	0H020574.JPG	image	2022/12/14	dry	4.39088835000	Silver Pheasant	Lophura nycthemera	1
1225	Cheba Ling National Nature Reserve	J3	0H02	C75	1433603.73420000000	2769604.59620000000	96	0H020579.MP4	video	2022/12/16	dry	1.67307239200	Silver Pheasant	Lophura nycthemera	1
1226	Cheba Ling National Nature Reserve	J3	0H02	C75	1433603.73420000000	2769604.59620000000	96	0H020582.JPG	image	2022/12/16	dry	3.99225731000	Silver Pheasant	Lophura nycthemera	1
1227	Cheba Ling National Nature Reserve	J3	0H02	C75	1433603.73420000000	2769604.59620000000	96	0H020590.JPG	image	2022/12/16	dry	5.99142179100	Spotted Linsang	Prionodon pardicolor	1
1228	Cheba Ling National Nature Reserve	J3	0H02	C75	1433603.73420000000	2769604.59620000000	96	0H020599.MP4	video	2022/12/19	dry	2.65233975400	Silver Pheasant	Lophura nycthemera	1
1229	Cheba Ling National Nature Reserve	J3	0H02	C75	1433603.73420000000	2769604.59620000000	96	0H020622.JPG	image	2022/12/21	dry	3.73384435600	Silver Pheasant	Lophura nycthemera	1
1230	Cheba Ling National Nature Reserve	J3	0H02	C75	1433603.73420000000	2769604.59620000000	96	0H020624.JPG	image	2022/12/21	dry	5.54816629900	Masked palm Civet	Paguma larvata	1
1231	Cheba Ling National Nature Reserve	J3	0H02	C75	1433603.73420000000	2769604.59620000000	96	0H020638.JPG	image	2022/12/24	dry	1.57830496500	Silver Pheasant	Lophura nycthemera	1
1232	Cheba Ling National Nature Reserve	I4	0H03	C76	1433183.23640000000	2769011.47420000000	96	0H030083.JPG	image	2022/9/21	rainy	3.60983567900	Silver Pheasant	Lophura nycthemera	1
1233	Cheba Ling National Nature Reserve	I4	0H03	C76	1433183.23640000000	2769011.47420000000	96	0H030087.JPG	image	2022/9/25	rainy	4.01445117000	Silver Pheasant	Lophura nycthemera	1
1234	Cheba Ling National Nature Reserve	I4	0H03	C76	1433183.23640000000	2769011.47420000000	96	0H030089.JPG	image	2022/9/25	rainy	5.56430804000	Ferret Badger	Melogale moschata	1
1235	Cheba Ling National Nature Reserve	I4	0H03	C76	1433183.23640000000	2769011.47420000000	96	0H030093.JPG	image	2022/9/29	rainy	2.22560571100	Silver Pheasant	Lophura nycthemera	1
1236	Cheba Ling National Nature Reserve	I4	0H03	C76	1433183.23640000000	2769011.47420000000	96	0H030101.JPG	image	2022/9/30	rainy	5.57010234300	Masked palm Civet	Paguma larvata	1
1237	Cheba Ling National Nature Reserve	I4	0H03	C76	1433183.23640000000	2769011.47420000000	96	0H030107.JPG	image	2022/10/2	dry	1.09287717100	Murids	Muridae	1
1238	Cheba Ling National Nature Reserve	I4	0H03	C76	1433183.23640000000	2769011.47420000000	96	0H030105.JPG	image	2022/10/1	dry	2.01847307500	Silver Pheasant	Lophura nycthemera	1
1239	Cheba Ling National Nature Reserve	I4	0H03	C76	1433183.23640000000	2769011.47420000000	96	0H030106.MP4	video	2022/10/2	dry	1.09287717100	Ferret Badger	Melogale moschata	1
1240	Cheba Ling National Nature Reserve	I4	0H03	C76	1433183.23640000000	2769011.47420000000	96	0H030127.JPG	image	2022/10/5	dry	6.15181175000	Masked palm Civet	Paguma larvata	1
1241	Cheba Ling National Nature Reserve	I4	0H03	C76	1433183.23640000000	2769011.47420000000	96	0H030129.JPG	image	2022/10/8	dry	4.59470888800	Silver Pheasant	Lophura nycthemera	1
1242	Cheba Ling National Nature Reserve	I4	0H03	C76	1433183.23640000000	2769011.47420000000	96	0H030137.JPG	image	2022/10/9	dry	2.42161732800	Silver Pheasant	Lophura nycthemera	1
1243	Cheba Ling National Nature Reserve	I4	0H03	C76	1433183.23640000000	2769011.47420000000	96	0H030141.JPG	image	2022/10/9	dry	3.12654868500	Silver Pheasant	Lophura nycthemera	1
1244	Cheba Ling National Nature Reserve	I4	0H03	C76	1433183.23640000000	2769011.47420000000	96	0H030153.JPG	image	2022/10/9	dry	3.69763231800	Silver Pheasant	Lophura nycthemera	1
1245	Cheba Ling National Nature Reserve	I4	0H03	C76	1433183.23640000000	2769011.47420000000	96	0H030157.JPG	image	2022/10/9	dry	3.85824958900	Silver Pheasant	Lophura nycthemera	1
1246	Cheba Ling National Nature Reserve	I4	0H03	C76	1433183.23640000000	2769011.47420000000	96	0H030161.JPG	image	2022/10/10	dry	2.16210471500	Silver Pheasant	Lophura nycthemera	1
1247	Cheba Ling National Nature Reserve	I4	0H03	C76	1433183.23640000000	2769011.47420000000	96	0H030167.JPG	image	2022/10/12	dry	1.74309933200	Silver Pheasant	Lophura nycthemera	1
1248	Cheba Ling National Nature Reserve	I4	0H03	C76	1433183.23640000000	2769011.47420000000	96	0H030175.JPG	image	2022/10/13	dry	3.83722350100	Silver Pheasant	Lophura nycthemera	3
1249	Cheba Ling National Nature Reserve	I4	0H03	C76	1433183.23640000000	2769011.47420000000	96	0H030177.JPG	image	2022/10/13	dry	4.38141202800	Silver Pheasant	Lophura nycthemera	1
1250	Cheba Ling National Nature Reserve	I4	0H03	C76	1433183.23640000000	2769011.47420000000	96	0H030187.JPG	image	2022/10/15	dry	4.12208691200	Silver Pheasant	Lophura nycthemera	1
1251	Cheba Ling National Nature Reserve	I4	0H03	C76	1433183.23640000000	2769011.47420000000	96	0H030195.JPG	image	2022/10/17	dry	4.32742910800	Silver Pheasant	Lophura nycthemera	2
1252	Cheba Ling National Nature Reserve	I4	0H03	C76	1433183.23640000000	2769011.47420000000	96	0H030213.JPG	image	2022/10/21	dry	1.95049259200	Silver Pheasant	Lophura nycthemera	1
1253	Cheba Ling National Nature Reserve	I4	0H03	C76	1433183.23640000000	2769011.47420000000	96	0H030220.MP4	video	2022/10/25	dry	4.36145140200	Silver Pheasant	Lophura nycthemera	1
1254	Cheba Ling National Nature Reserve	I4	0H03	C76	1433183.23640000000	2769011.47420000000	96	0H030261.JPG	image	2022/10/26	dry	5.60036168400	Ferret Badger	Melogale moschata	1
1255	Cheba Ling National Nature Reserve	I4	0H03	C76	1433183.23640000000	2769011.47420000000	96	0H030305.JPG	image	2022/10/28	dry	4.66167938000	White-necklaced Partridge	Arborophila gingica	1
1256	Cheba Ling National Nature Reserve	I4	0H03	C76	1433183.23640000000	2769011.47420000000	96	0H030315.JPG	image	2022/10/30	dry	4.30079176300	Silver Pheasant	Lophura nycthemera	1
1257	Cheba Ling National Nature Reserve	I4	0H03	C76	1433183.23640000000	2769011.47420000000	96	0H030359.JPG	image	2022/11/2	dry	1.82521211500	Silver Pheasant	Lophura nycthemera	1
1258	Cheba Ling National Nature Reserve	I4	0H03	C76	1433183.23640000000	2769011.47420000000	96	0H030386.MP4	video	2022/11/3	dry	0.07941092500	Ferret Badger	Melogale moschata	1
1259	Cheba Ling National Nature Reserve	I4	0H03	C76	1433183.23640000000	2769011.47420000000	96	0H030391.JPG	image	2022/11/3	dry	2.01486930100	Silver Pheasant	Lophura nycthemera	2
1260	Cheba Ling National Nature Reserve	I4	0H03	C76	1433183.23640000000	2769011.47420000000	96	0H030407.JPG	image	2022/11/3	dry	4.25843393300	Silver Pheasant	Lophura nycthemera	3
1261	Cheba Ling National Nature Reserve	I4	0H03	C76	1433183.23640000000	2769011.47420000000	96	0H030429.JPG	image	2022/11/4	dry	3.80058637200	Silver Pheasant	Lophura nycthemera	3
1262	Cheba Ling National Nature Reserve	I4	0H03	C76	1433183.23640000000	2769011.47420000000	96	0H030457.JPG	image	2022/11/5	dry	4.02262215000	Silver Pheasant	Lophura nycthemera	1
1263	Cheba Ling National Nature Reserve	I4	0H03	C76	1433183.23640000000	2769011.47420000000	96	0H030475.JPG	image	2022/11/5	dry	4.36578440500	Silver Pheasant	Lophura nycthemera	1
1264	Cheba Ling National Nature Reserve	I4	0H03	C76	1433183.23640000000	2769011.47420000000	96	0H030491.JPG	image	2022/11/6	dry	2.21568144700	Silver Pheasant	Lophura nycthemera	2
1265	Cheba Ling National Nature Reserve	I4	0H03	C76	1433183.23640000000	2769011.47420000000	96	0H030497.JPG	image	2022/11/6	dry	4.49967267500	Silver Pheasant	Lophura nycthemera	1
1266	Cheba Ling National Nature Reserve	I4	0H03	C76	1433183.23640000000	2769011.47420000000	96	0H030503.JPG	image	2022/11/7	dry	3.90743240400	White-necklaced Partridge	Arborophila gingica	1
1267	Cheba Ling National Nature Reserve	I4	0H03	C76	1433183.23640000000	2769011.47420000000	96	0H030545.JPG	image	2022/11/8	dry	1.84327536100	Silver Pheasant	Lophura nycthemera	2
1268	Cheba Ling National Nature Reserve	I4	0H03	C76	1433183.23640000000	2769011.47420000000	96	0H030540.MP4	video	2022/11/7	dry	4.95335090300	Ferret Badger	Melogale moschata	1
1269	Cheba Ling National Nature Reserve	I4	0H03	C76	1433183.23640000000	2769011.47420000000	96	0H030549.JPG	image	2022/11/9	dry	1.57555469800	Silver Pheasant	Lophura nycthemera	2
1270	Cheba Ling National Nature Reserve	I4	0H03	C76	1433183.23640000000	2769011.47420000000	96	0H030553.JPG	image	2022/11/9	dry	3.78635868800	Silver Pheasant	Lophura nycthemera	2
1271	Cheba Ling National Nature Reserve	I4	0H03	C76	1433183.23640000000	2769011.47420000000	96	0H030565.JPG	image	2022/11/9	dry	4.26449830200	Silver Pheasant	Lophura nycthemera	1
1272	Cheba Ling National Nature Reserve	I4	0H03	C76	1433183.23640000000	2769011.47420000000	96	0H030581.JPG	image	2022/11/14	dry	1.65983354800	Silver Pheasant	Lophura nycthemera	1
1273	Cheba Ling National Nature Reserve	I4	0H03	C76	1433183.23640000000	2769011.47420000000	96	0H030583.JPG	image	2022/11/14	dry	5.38154981400	Spotted Linsang	Prionodon pardicolor	1
1274	Cheba Ling National Nature Reserve	I4	0H03	C76	1433183.23640000000	2769011.47420000000	96	0H030589.JPG	image	2022/11/16	dry	2.98958246400	White-necklaced Partridge	Arborophila gingica	1
1275	Cheba Ling National Nature Reserve	I4	0H03	C76	1433183.23640000000	2769011.47420000000	96	0H030586.MP4	video	2022/11/16	dry	0.42980975100	Murids	Muridae	1
1276	Cheba Ling National Nature Reserve	I4	0H03	C76	1433183.23640000000	2769011.47420000000	96	0H030584.MP4	video	2022/11/15	dry	0.78419168900	Ferret Badger	Melogale moschata	1
1277	Cheba Ling National Nature Reserve	I4	0H03	C76	1433183.23640000000	2769011.47420000000	96	0H030591.JPG	image	2022/11/17	dry	0.66461523100	Ferret Badger	Melogale moschata	1
1278	Cheba Ling National Nature Reserve	I4	0H03	C76	1433183.23640000000	2769011.47420000000	96	0H030593.JPG	image	2022/11/17	dry	3.57356445500	Silver Pheasant	Lophura nycthemera	2
1279	Cheba Ling National Nature Reserve	I4	0H03	C76	1433183.23640000000	2769011.47420000000	96	0H030609.JPG	image	2022/11/17	dry	5.63510398700	Ferret Badger	Melogale moschata	1
1280	Cheba Ling National Nature Reserve	I4	0H03	C76	1433183.23640000000	2769011.47420000000	96	0H030613.JPG	image	2022/11/17	dry	6.17539067900	Ferret Badger	Melogale moschata	1
1281	Cheba Ling National Nature Reserve	I4	0H03	C76	1433183.23640000000	2769011.47420000000	96	0H030617.JPG	image	2022/11/18	dry	1.90643280400	Silver Pheasant	Lophura nycthemera	2
1282	Cheba Ling National Nature Reserve	I4	0H03	C76	1433183.23640000000	2769011.47420000000	96	0H030633.JPG	image	2022/11/20	dry	3.80356428100	Silver Pheasant	Lophura nycthemera	1
1283	Cheba Ling National Nature Reserve	I4	0H03	C76	1433183.23640000000	2769011.47420000000	96	0H030659.JPG	image	2022/11/22	dry	4.46001596500	Silver Pheasant	Lophura nycthemera	1
1284	Cheba Ling National Nature Reserve	I4	0H03	C76	1433183.23640000000	2769011.47420000000	96	0H030669.JPG	image	2022/11/25	dry	2.17170915900	Silver Pheasant	Lophura nycthemera	1
1285	Cheba Ling National Nature Reserve	I4	0H03	C76	1433183.23640000000	2769011.47420000000	96	0H030677.JPG	image	2022/11/28	dry	1.28907601100	Ferret Badger	Melogale moschata	1
1286	Cheba Ling National Nature Reserve	I4	0H03	C76	1433183.23640000000	2769011.47420000000	96	0H030689.JPG	image	2022/11/29	dry	0.18057348400	Ferret Badger	Melogale moschata	1
1287	Cheba Ling National Nature Reserve	I4	0H03	C76	1433183.23640000000	2769011.47420000000	96	0H030691.JPG	image	2022/11/30	dry	5.52296285600	Spotted Linsang	Prionodon pardicolor	1
1288	Cheba Ling National Nature Reserve	I4	0H03	C76	1433183.23640000000	2769011.47420000000	96	0H030714.MP4	video	2022/12/9	dry	0.81435159400	Ferret Badger	Melogale moschata	1
1289	Cheba Ling National Nature Reserve	I4	0H03	C76	1433183.23640000000	2769011.47420000000	96	0H030730.MP4	video	2022/12/15	dry	5.40248031900	Ferret Badger	Melogale moschata	1
1290	Cheba Ling National Nature Reserve	J3	0I02	C81	1433758.64270000000	2769997.86420000000	96	0I020043.MP4	video	2022/10/8	dry	0.63465707800	Murids	Muridae	1
1291	Cheba Ling National Nature Reserve	J3	0I02	C81	1433758.64270000000	2769997.86420000000	96	0I020062.JPG	image	2022/10/13	dry	1.94839957900	Silver Pheasant	Lophura nycthemera	1
1292	Cheba Ling National Nature Reserve	J3	0I02	C81	1433758.64270000000	2769997.86420000000	96	0I020082.JPG	image	2022/10/25	dry	3.38990545500	Silver Pheasant	Lophura nycthemera	1
1293	Cheba Ling National Nature Reserve	J3	0I02	C81	1433758.64270000000	2769997.86420000000	96	0I020120.JPG	image	2022/11/6	dry	2.29582802400	Silver Pheasant	Lophura nycthemera	1
1294	Cheba Ling National Nature Reserve	J3	0I02	C81	1433758.64270000000	2769997.86420000000	96	0I020122.JPG	image	2022/11/7	dry	2.37430400400	Silver Pheasant	Lophura nycthemera	1
1295	Cheba Ling National Nature Reserve	J3	0I02	C81	1433758.64270000000	2769997.86420000000	96	0I020123.MP4	video	2022/11/10	dry	2.07518874600	Silver Pheasant	Lophura nycthemera	1
1296	Cheba Ling National Nature Reserve	J3	0I02	C81	1433758.64270000000	2769997.86420000000	96	0I020132.JPG	image	2022/11/16	dry	1.86907051700	Silver Pheasant	Lophura nycthemera	2
1297	Cheba Ling National Nature Reserve	J3	0I02	C81	1433758.64270000000	2769997.86420000000	96	0I020134.JPG	image	2022/12/1	dry	1.62751469600	Silver Pheasant	Lophura nycthemera	1
1298	Cheba Ling National Nature Reserve	M5	0K04	C90	1436480.81780000000	2767774.49410000000	96	0K040027.JPG	image	2022/10/7	dry	0.90081650500	Murids	Muridae	1
1299	Cheba Ling National Nature Reserve	M5	0K04	C90	1436480.81780000000	2767774.49410000000	96	0K040030.MP4	video	2022/10/9	dry	6.15405173200	Spotted Linsang	Prionodon pardicolor	1
1300	Cheba Ling National Nature Reserve	M5	0K04	C90	1436480.81780000000	2767774.49410000000	96	0K041271.JPG	image	2022/10/30	dry	1.02544877500	Masked palm Civet	Paguma larvata	1
1301	Cheba Ling National Nature Reserve	M5	0K04	C90	1436480.81780000000	2767774.49410000000	96	0K041279.JPG	image	2022/10/31	dry	0.42067648800	Murids	Muridae	1
1302	Cheba Ling National Nature Reserve	M5	0K04	C90	1436480.81780000000	2767774.49410000000	96	0K041289.JPG	image	2022/11/1	dry	0.10464716600	Murids	Muridae	1
1303	Cheba Ling National Nature Reserve	M5	0K04	C90	1436480.81780000000	2767774.49410000000	96	0K041297.JPG	image	2022/11/4	dry	2.06974070600	Silver Pheasant	Lophura nycthemera	1
1304	Cheba Ling National Nature Reserve	M5	0K04	C90	1436480.81780000000	2767774.49410000000	96	0K041301.JPG	image	2022/11/5	dry	1.72456868200	Silver Pheasant	Lophura nycthemera	1
1305	Cheba Ling National Nature Reserve	M5	0K04	C90	1436480.81780000000	2767774.49410000000	96	0K041315.JPG	image	2022/11/8	dry	2.26451905100	Silver Pheasant	Lophura nycthemera	1
1306	Cheba Ling National Nature Reserve	M5	0K04	C90	1436480.81780000000	2767774.49410000000	96	0K041339.JPG	image	2022/11/11	dry	0.09734690600	Masked palm Civet	Paguma larvata	1
1307	Cheba Ling National Nature Reserve	M5	0K04	C90	1436480.81780000000	2767774.49410000000	96	0K041340.MP4	video	2022/11/11	dry	5.90844497300	Ferret Badger	Melogale moschata	1
1308	Cheba Ling National Nature Reserve	M5	0K04	C90	1436480.81780000000	2767774.49410000000	96	0K041375.JPG	image	2022/11/23	dry	1.72787492100	Silver Pheasant	Lophura nycthemera	1
1309	Cheba Ling National Nature Reserve	M5	0K04	C90	1436480.81780000000	2767774.49410000000	96	0K041372.MP4	video	2022/11/22	dry	6.19178375700	Murids	Muridae	1
1310	Cheba Ling National Nature Reserve	M5	0K04	C90	1436480.81780000000	2767774.49410000000	96	0K041393.JPG	image	2022/11/27	dry	1.99187171200	Silver Pheasant	Lophura nycthemera	1
1311	Cheba Ling National Nature Reserve	M5	0K04	C90	1436480.81780000000	2767774.49410000000	96	0K041384.MP4	video	2022/11/26	dry	4.90404881100	Masked palm Civet	Paguma larvata	1
1312	Cheba Ling National Nature Reserve	M5	0K04	C90	1436480.81780000000	2767774.49410000000	96	0K041388.MP4	video	2022/11/26	dry	5.77158579800	Murids	Muridae	1
1313	Cheba Ling National Nature Reserve	M5	0K04	C90	1436480.81780000000	2767774.49410000000	96	0K041398.MP4	video	2022/11/29	dry	0.01517899300	Murids	Muridae	1
1314	Cheba Ling National Nature Reserve	M5	0K04	C90	1436480.81780000000	2767774.49410000000	96	0K041402.MP4	video	2022/11/30	dry	0.19133965700	Murids	Muridae	1
1315	Cheba Ling National Nature Reserve	M5	0K04	C90	1436480.81780000000	2767774.49410000000	96	0K041408.MP4	video	2022/12/4	dry	0.78654868600	Murids	Muridae	1
1316	Cheba Ling National Nature Reserve	M5	0K04	C90	1436480.81780000000	2767774.49410000000	96	0K041414.MP4	video	2022/12/15	dry	5.26598829100	Murids	Muridae	1
1317	Cheba Ling National Nature Reserve	M5	0K04	C90	1436480.81780000000	2767774.49410000000	96	0K041421.JPG	image	2022/12/17	dry	2.10525237900	Silver Pheasant	Lophura nycthemera	1
1318	Cheba Ling National Nature Reserve	M5	0K04	C90	1436480.81780000000	2767774.49410000000	96	0K041418.MP4	video	2022/12/16	dry	4.64395492700	Silver Pheasant	Lophura nycthemera	1
1319	Cheba Ling National Nature Reserve	M5	0K04	C90	1436480.81780000000	2767774.49410000000	96	0K041429.JPG	image	2022/12/22	dry	4.77662395000	Silver Pheasant	Lophura nycthemera	3
1320	Cheba Ling National Nature Reserve	M5	0K04	C90	1436480.81780000000	2767774.49410000000	96	0K041428.MP4	video	2022/12/20	dry	2.74917152000	Silver Pheasant	Lophura nycthemera	3
1321	Cheba Ling National Nature Reserve	N5	0L04	C96	1437105.65970000000	2767838.34270000000	96	0L040036.JPG	image	2022/9/20	rainy	6.27686621400	Murids	Muridae	1
1322	Cheba Ling National Nature Reserve	N5	0L04	C96	1437105.65970000000	2767838.34270000000	96	0L040037.MP4	video	2022/9/21	rainy	5.04864692800	Murids	Muridae	1
1323	Cheba Ling National Nature Reserve	N5	0L04	C96	1437105.65970000000	2767838.34270000000	96	0L040048.JPG	image	2022/9/24	rainy	6.02369225700	Murids	Muridae	1
1324	Cheba Ling National Nature Reserve	N5	0L04	C96	1437105.65970000000	2767838.34270000000	96	0L040043.MP4	video	2022/9/24	rainy	0.10546891500	Murids	Muridae	1
1325	Cheba Ling National Nature Reserve	N5	0L04	C96	1437105.65970000000	2767838.34270000000	96	0L040050.JPG	image	2022/9/26	rainy	2.14903601000	Chinese Bamboo Partridge	Bambusicola thoracicus	1
1326	Cheba Ling National Nature Reserve	N5	0L04	C96	1437105.65970000000	2767838.34270000000	96	0L040052.JPG	image	2022/9/26	rainy	5.99272986800	Murids	Muridae	1
1327	Cheba Ling National Nature Reserve	N5	0L04	C96	1437105.65970000000	2767838.34270000000	96	0L040053.MP4	video	2022/9/27	rainy	0.48962866700	Murids	Muridae	1
1328	Cheba Ling National Nature Reserve	N5	0L04	C96	1437105.65970000000	2767838.34270000000	96	0L040057.MP4	video	2022/9/28	rainy	5.79183841000	Murids	Muridae	1
1329	Cheba Ling National Nature Reserve	N5	0L04	C96	1437105.65970000000	2767838.34270000000	96	0L040060.JPG	image	2022/10/2	dry	0.62180841100	Masked palm Civet	Paguma larvata	1
1330	Cheba Ling National Nature Reserve	N5	0L04	C96	1437105.65970000000	2767838.34270000000	96	0L040062.JPG	image	2022/10/3	dry	0.89839673800	Ferret Badger	Melogale moschata	1
1331	Cheba Ling National Nature Reserve	N5	0L04	C96	1437105.65970000000	2767838.34270000000	96	0L040070.JPG	image	2022/10/4	dry	0.97989421500	Murids	Muridae	1
1332	Cheba Ling National Nature Reserve	N5	0L04	C96	1437105.65970000000	2767838.34270000000	96	0L040067.MP4	video	2022/10/4	dry	0.58760606400	Murids	Muridae	1
1333	Cheba Ling National Nature Reserve	N5	0L04	C96	1437105.65970000000	2767838.34270000000	96	0L040069.MP4	video	2022/10/4	dry	0.97989421500	Ferret Badger	Melogale moschata	1
1334	Cheba Ling National Nature Reserve	N5	0L04	C96	1437105.65970000000	2767838.34270000000	96	0L040076.JPG	image	2022/10/10	dry	1.08256684000	Masked palm Civet	Paguma larvata	1
1335	Cheba Ling National Nature Reserve	N5	0L04	C96	1437105.65970000000	2767838.34270000000	96	0L040073.MP4	video	2022/10/5	dry	0.26509645100	Murids	Muridae	1
1336	Cheba Ling National Nature Reserve	N5	0L04	C96	1437105.65970000000	2767838.34270000000	96	0L040080.JPG	image	2022/10/11	dry	5.45517407500	Masked palm Civet	Paguma larvata	1
1337	Cheba Ling National Nature Reserve	N5	0L04	C96	1437105.65970000000	2767838.34270000000	96	0L040075.MP4	video	2022/10/10	dry	1.08256684000	Ferret Badger	Melogale moschata	1
1338	Cheba Ling National Nature Reserve	N5	0L04	C96	1437105.65970000000	2767838.34270000000	96	0L040084.JPG	image	2022/10/13	dry	5.06215657000	Murids	Muridae	1
1339	Cheba Ling National Nature Reserve	N5	0L04	C96	1437105.65970000000	2767838.34270000000	96	0L040086.JPG	image	2022/10/14	dry	1.36628109900	Murids	Muridae	1
1340	Cheba Ling National Nature Reserve	N5	0L04	C96	1437105.65970000000	2767838.34270000000	96	0L040085.MP4	video	2022/10/14	dry	1.36628109900	Ferret Badger	Melogale moschata	1
1341	Cheba Ling National Nature Reserve	N5	0L04	C96	1437105.65970000000	2767838.34270000000	96	0L040090.JPG	image	2022/10/15	dry	4.87874864300	Masked palm Civet	Paguma larvata	1
1342	Cheba Ling National Nature Reserve	N5	0L04	C96	1437105.65970000000	2767838.34270000000	96	0L040087.MP4	video	2022/10/14	dry	4.93858578200	Murids	Muridae	1
1343	Cheba Ling National Nature Reserve	N5	0L04	C96	1437105.65970000000	2767838.34270000000	96	0L040094.JPG	image	2022/10/16	dry	6.03255574100	Ferret Badger	Melogale moschata	1
1344	Cheba Ling National Nature Reserve	N5	0L04	C96	1437105.65970000000	2767838.34270000000	96	0L040098.JPG	image	2022/10/18	dry	1.24231191500	Masked palm Civet	Paguma larvata	1
1345	Cheba Ling National Nature Reserve	N5	0L04	C96	1437105.65970000000	2767838.34270000000	96	0L040099.MP4	video	2022/10/18	dry	5.00251544100	Murids	Muridae	1
1346	Cheba Ling National Nature Reserve	N5	0L04	C96	1437105.65970000000	2767838.34270000000	96	0L040105.MP4	video	2022/10/21	dry	5.41672320000	Murids	Muridae	1
1347	Cheba Ling National Nature Reserve	N5	0L04	C96	1437105.65970000000	2767838.34270000000	96	0L040125.MP4	video	2022/10/25	dry	5.07278684600	Murids	Muridae	1
1348	Cheba Ling National Nature Reserve	N5	0L04	C96	1437105.65970000000	2767838.34270000000	96	0L040132.JPG	image	2022/10/26	dry	5.24089401400	Murids	Muridae	1
1349	Cheba Ling National Nature Reserve	N5	0L04	C96	1437105.65970000000	2767838.34270000000	96	0L040134.JPG	image	2022/10/27	dry	6.11485680200	Murids	Muridae	1
1350	Cheba Ling National Nature Reserve	N5	0L04	C96	1437105.65970000000	2767838.34270000000	96	0L040137.MP4	video	2022/10/31	dry	0.70805143200	Murids	Muridae	1
1351	Cheba Ling National Nature Reserve	N5	0L04	C96	1437105.65970000000	2767838.34270000000	96	0L040142.JPG	image	2022/11/2	dry	0.39918785400	Ferret Badger	Melogale moschata	1
1352	Cheba Ling National Nature Reserve	N5	0L04	C96	1437105.65970000000	2767838.34270000000	96	0L040148.JPG	image	2022/11/4	dry	3.42588520100	Silver Pheasant	Lophura nycthemera	1
1353	Cheba Ling National Nature Reserve	N5	0L04	C96	1437105.65970000000	2767838.34270000000	96	0L040156.JPG	image	2022/11/4	dry	3.85756256900	Silver Pheasant	Lophura nycthemera	3
1354	Cheba Ling National Nature Reserve	N5	0L04	C96	1437105.65970000000	2767838.34270000000	96	0L040167.MP4	video	2022/11/8	dry	4.95969351500	Murids	Muridae	1
1355	Cheba Ling National Nature Reserve	N5	0L04	C96	1437105.65970000000	2767838.34270000000	96	0L040178.JPG	image	2022/11/9	dry	5.96895355200	Masked palm Civet	Paguma larvata	1
1356	Cheba Ling National Nature Reserve	N5	0L04	C96	1437105.65970000000	2767838.34270000000	96	0L040181.MP4	video	2022/11/10	dry	5.10028592000	Murids	Muridae	1
1357	Cheba Ling National Nature Reserve	N5	0L04	C96	1437105.65970000000	2767838.34270000000	96	0L040201.MP4	video	2022/11/20	dry	5.06521179500	Murids	Muridae	1
1358	Cheba Ling National Nature Reserve	N5	0L04	C96	1437105.65970000000	2767838.34270000000	96	0L040197.MP4	video	2022/11/19	dry	5.23634741600	Murids	Muridae	1
1359	Cheba Ling National Nature Reserve	N5	0L04	C96	1437105.65970000000	2767838.34270000000	96	0L040208.JPG	image	2022/11/23	dry	0.46405389200	Murids	Muridae	1
1360	Cheba Ling National Nature Reserve	N5	0L04	C96	1437105.65970000000	2767838.34270000000	96	0L040203.MP4	video	2022/11/21	dry	5.06565893400	Murids	Muridae	1
1361	Cheba Ling National Nature Reserve	N5	0L04	C96	1437105.65970000000	2767838.34270000000	96	0L040205.MP4	video	2022/11/22	dry	0.57705406600	Murids	Muridae	1
1362	Cheba Ling National Nature Reserve	N5	0L04	C96	1437105.65970000000	2767838.34270000000	96	0L040210.JPG	image	2022/11/23	dry	2.40522612400	Silver Pheasant	Lophura nycthemera	2
1363	Cheba Ling National Nature Reserve	N5	0L04	C96	1437105.65970000000	2767838.34270000000	96	0L040216.JPG	image	2022/11/27	dry	4.16529327800	Silver Pheasant	Lophura nycthemera	2
1364	Cheba Ling National Nature Reserve	N5	0L04	C96	1437105.65970000000	2767838.34270000000	96	0L040228.JPG	image	2022/11/30	dry	2.38789409600	Silver Pheasant	Lophura nycthemera	1
1365	Cheba Ling National Nature Reserve	N5	0L04	C96	1437105.65970000000	2767838.34270000000	96	0L040230.JPG	image	2022/12/1	dry	1.84320068800	Silver Pheasant	Lophura nycthemera	2
1366	Cheba Ling National Nature Reserve	N5	0L04	C96	1437105.65970000000	2767838.34270000000	96	0L040239.MP4	video	2022/12/6	dry	4.75546971000	Murids	Muridae	1
1367	Cheba Ling National Nature Reserve	N5	0L04	C96	1437105.65970000000	2767838.34270000000	96	0L040235.MP4	video	2022/12/5	dry	0.78447401800	Murids	Muridae	1
1368	Cheba Ling National Nature Reserve	N5	0L04	C96	1437105.65970000000	2767838.34270000000	96	0L040244.JPG	image	2022/12/8	dry	5.45236661100	Spotted Linsang	Prionodon pardicolor	1
1369	Cheba Ling National Nature Reserve	O6	0M05	C104	1438442.61490000000	2766955.28890000000	96	0M050021.JPG	image	2022/9/19	rainy	5.79135423000	Murids	Muridae	1
1370	Cheba Ling National Nature Reserve	O6	0M05	C104	1438442.61490000000	2766955.28890000000	96	0M050026.MP4	video	2022/9/27	rainy	6.24853152900	Murids	Muridae	1
1371	Cheba Ling National Nature Reserve	O6	0M05	C104	1438442.61490000000	2766955.28890000000	96	0M050029.JPG	image	2022/9/27	rainy	0.31501371200	Murids	Muridae	1
1372	Cheba Ling National Nature Reserve	O6	0M05	C104	1438442.61490000000	2766955.28890000000	96	0M050022.MP4	video	2022/9/20	rainy	0.40614040800	Murids	Muridae	1
1373	Cheba Ling National Nature Reserve	O6	0M05	C104	1438442.61490000000	2766955.28890000000	96	0M050024.MP4	video	2022/9/25	rainy	6.10933555300	Murids	Muridae	1
1374	Cheba Ling National Nature Reserve	O6	0M05	C104	1438442.61490000000	2766955.28890000000	96	0M050039.JPG	image	2022/10/4	dry	1.68996714900	Silver Pheasant	Lophura nycthemera	1
1375	Cheba Ling National Nature Reserve	O6	0M05	C104	1438442.61490000000	2766955.28890000000	96	0M050043.JPG	image	2022/10/9	dry	4.66217987000	Silver Pheasant	Lophura nycthemera	1
1376	Cheba Ling National Nature Reserve	O6	0M05	C104	1438442.61490000000	2766955.28890000000	96	0M050479.JPG	image	2022/10/21	dry	4.00754552800	Silver Pheasant	Lophura nycthemera	1
1377	Cheba Ling National Nature Reserve	O6	0M05	C104	1438442.61490000000	2766955.28890000000	96	0M050485.JPG	image	2022/10/23	dry	2.51241809900	Silver Pheasant	Lophura nycthemera	3
1378	Cheba Ling National Nature Reserve	O6	0M05	C104	1438442.61490000000	2766955.28890000000	96	0M050493.JPG	image	2022/10/25	dry	1.61324737600	Silver Pheasant	Lophura nycthemera	2
1379	Cheba Ling National Nature Reserve	O6	0M05	C104	1438442.61490000000	2766955.28890000000	96	0M050519.JPG	image	2022/10/29	dry	0.03075946100	Leopard Cat	Prionailurus bengalensis	1
1380	Cheba Ling National Nature Reserve	O6	0M05	C104	1438442.61490000000	2766955.28890000000	96	0M050523.JPG	image	2022/10/31	dry	1.77496427600	Silver Pheasant	Lophura nycthemera	1
1381	Cheba Ling National Nature Reserve	O6	0M05	C104	1438442.61490000000	2766955.28890000000	96	0M050518.MP4	video	2022/10/29	dry	0.03075946100	Masked palm Civet	Paguma larvata	1
1382	Cheba Ling National Nature Reserve	O6	0M05	C104	1438442.61490000000	2766955.28890000000	96	0M050533.JPG	image	2022/11/2	dry	1.57380761000	Silver Pheasant	Lophura nycthemera	1
1383	Cheba Ling National Nature Reserve	O6	0M05	C104	1438442.61490000000	2766955.28890000000	96	0M050536.MP4	video	2022/11/3	dry	2.62006461300	Silver Pheasant	Lophura nycthemera	1
1384	Cheba Ling National Nature Reserve	O6	0M05	C104	1438442.61490000000	2766955.28890000000	96	0M050597.JPG	image	2022/11/7	dry	4.08755821200	Silver Pheasant	Lophura nycthemera	2
1385	Cheba Ling National Nature Reserve	O6	0M05	C104	1438442.61490000000	2766955.28890000000	96	0M050607.JPG	image	2022/11/8	dry	1.57971490400	Silver Pheasant	Lophura nycthemera	1
1386	Cheba Ling National Nature Reserve	O6	0M05	C104	1438442.61490000000	2766955.28890000000	96	0M050619.JPG	image	2022/11/10	dry	1.63043878100	Silver Pheasant	Lophura nycthemera	2
1387	Cheba Ling National Nature Reserve	O6	0M05	C104	1438442.61490000000	2766955.28890000000	96	0M050625.JPG	image	2022/11/11	dry	1.75562683500	Silver Pheasant	Lophura nycthemera	1
1388	Cheba Ling National Nature Reserve	O6	0M05	C104	1438442.61490000000	2766955.28890000000	96	0M050665.JPG	image	2022/11/23	dry	4.17590030700	Silver Pheasant	Lophura nycthemera	1
1389	Cheba Ling National Nature Reserve	O6	0M05	C104	1438442.61490000000	2766955.28890000000	96	0M050667.JPG	image	2022/11/23	dry	4.48547810400	Silver Pheasant	Lophura nycthemera	1
1390	Cheba Ling National Nature Reserve	O6	0M05	C104	1438442.61490000000	2766955.28890000000	96	0M050668.MP4	video	2022/11/23	dry	5.74202313400	Murids	Muridae	1
1391	Cheba Ling National Nature Reserve	O6	0M05	C104	1438442.61490000000	2766955.28890000000	96	0M050670.MP4	video	2022/11/24	dry	1.66692022000	Silver Pheasant	Lophura nycthemera	1
1392	Cheba Ling National Nature Reserve	O6	0M05	C104	1438442.61490000000	2766955.28890000000	96	0M050681.JPG	image	2022/11/27	dry	5.90959633500	Spotted Linsang	Prionodon pardicolor	1
1393	Cheba Ling National Nature Reserve	O6	0M05	C104	1438442.61490000000	2766955.28890000000	96	0M050682.MP4	video	2022/11/27	dry	6.08768844600	Murids	Muridae	1
1394	Cheba Ling National Nature Reserve	O6	0M05	C104	1438442.61490000000	2766955.28890000000	96	0M050684.MP4	video	2022/11/28	dry	0.68901597800	Murids	Muridae	1
1395	Cheba Ling National Nature Reserve	O6	0M05	C104	1438442.61490000000	2766955.28890000000	96	0M050686.MP4	video	2022/11/28	dry	4.94388747000	Murids	Muridae	1
1396	Cheba Ling National Nature Reserve	O6	0M05	C104	1438442.61490000000	2766955.28890000000	96	0M050688.MP4	video	2022/11/28	dry	6.22492777400	Murids	Muridae	1
1397	Cheba Ling National Nature Reserve	O6	0M05	C104	1438442.61490000000	2766955.28890000000	96	0M050690.MP4	video	2022/11/29	dry	6.23545573200	Murids	Muridae	1
1398	Cheba Ling National Nature Reserve	O6	0M05	C104	1438442.61490000000	2766955.28890000000	96	0M050692.MP4	video	2022/12/1	dry	0.04016887000	Spotted Linsang	Prionodon pardicolor	1
1399	Cheba Ling National Nature Reserve	O6	0M05	C104	1438442.61490000000	2766955.28890000000	96	0M050699.JPG	image	2022/12/7	dry	3.97012413500	Silver Pheasant	Lophura nycthemera	1
1400	Cheba Ling National Nature Reserve	O6	0M05	C104	1438442.61490000000	2766955.28890000000	96	0M050701.JPG	image	2022/12/14	dry	1.69976406200	Silver Pheasant	Lophura nycthemera	2
1401	Cheba Ling National Nature Reserve	O6	0M05	C104	1438442.61490000000	2766955.28890000000	96	0M050705.JPG	image	2022/12/15	dry	5.29753267900	Murids	Muridae	1
1402	Cheba Ling National Nature Reserve	O6	0M05	C104	1438442.61490000000	2766955.28890000000	96	0M050702.MP4	video	2022/12/14	dry	5.36955853000	Murids	Muridae	1
1403	Cheba Ling National Nature Reserve	O6	0M05	C104	1438442.61490000000	2766955.28890000000	96	0M050706.MP4	video	2022/12/19	dry	5.32583071400	Murids	Muridae	1
1404	Cheba Ling National Nature Reserve	P6	0N05	C109	1439064.27350000000	2767123.89560000000	96	0N050047.MP4	video	2022/9/17	rainy	6.12076212700	Murids	Muridae	1
1405	Cheba Ling National Nature Reserve	P6	0N05	C109	1439064.27350000000	2767123.89560000000	96	0N050045.MP4	video	2022/9/17	rainy	5.45181192600	Murids	Muridae	1
1406	Cheba Ling National Nature Reserve	P6	0N05	C109	1439064.27350000000	2767123.89560000000	96	0N050052.JPG	image	2022/9/19	rainy	5.31176606700	Murids	Muridae	1
1407	Cheba Ling National Nature Reserve	P6	0N05	C109	1439064.27350000000	2767123.89560000000	96	0N050056.JPG	image	2022/9/21	rainy	4.40714208300	Silver Pheasant	Lophura nycthemera	1
1408	Cheba Ling National Nature Reserve	P6	0N05	C109	1439064.27350000000	2767123.89560000000	96	0N050064.JPG	image	2022/9/24	rainy	1.14791703200	Murids	Muridae	1
1409	Cheba Ling National Nature Reserve	P6	0N05	C109	1439064.27350000000	2767123.89560000000	96	0N050061.MP4	video	2022/9/21	rainy	4.68263210800	Silver Pheasant	Lophura nycthemera	1
1410	Cheba Ling National Nature Reserve	P6	0N05	C109	1439064.27350000000	2767123.89560000000	96	0N050063.MP4	video	2022/9/24	rainy	1.15231416300	Ferret Badger	Melogale moschata	1
1411	Cheba Ling National Nature Reserve	P6	0N05	C109	1439064.27350000000	2767123.89560000000	96	0N050073.MP4	video	2022/9/27	rainy	6.11751431000	Ferret Badger	Melogale moschata	1
1412	Cheba Ling National Nature Reserve	P6	0N05	C109	1439064.27350000000	2767123.89560000000	96	0N050080.JPG	image	2022/9/29	rainy	1.26587386900	Murids	Muridae	1
1413	Cheba Ling National Nature Reserve	P6	0N05	C109	1439064.27350000000	2767123.89560000000	96	0N050082.JPG	image	2022/9/30	rainy	1.31695057200	Ferret Badger	Melogale moschata	1
1414	Cheba Ling National Nature Reserve	P6	0N05	C109	1439064.27350000000	2767123.89560000000	96	0N050096.JPG	image	2022/10/9	dry	5.26216648500	Spotted Linsang	Prionodon pardicolor	1
1415	Cheba Ling National Nature Reserve	P6	0N05	C109	1439064.27350000000	2767123.89560000000	96	0N050099.MP4	video	2022/10/11	dry	0.99690438800	Murids	Muridae	1
1416	Cheba Ling National Nature Reserve	P6	0N05	C109	1439064.27350000000	2767123.89560000000	96	0N050102.JPG	image	2022/10/15	dry	2.61046476200	Silver Pheasant	Lophura nycthemera	1
1417	Cheba Ling National Nature Reserve	P6	0N05	C109	1439064.27350000000	2767123.89560000000	96	0N050134.JPG	image	2022/10/21	dry	3.58273775600	Silver Pheasant	Lophura nycthemera	1
1418	Cheba Ling National Nature Reserve	P6	0N05	C109	1439064.27350000000	2767123.89560000000	96	0N050142.JPG	image	2022/10/23	dry	3.27855144500	Silver Pheasant	Lophura nycthemera	1
1419	Cheba Ling National Nature Reserve	P6	0N05	C109	1439064.27350000000	2767123.89560000000	96	0N050158.JPG	image	2022/10/27	dry	3.57302332300	Silver Pheasant	Lophura nycthemera	2
1420	Cheba Ling National Nature Reserve	P6	0N05	C109	1439064.27350000000	2767123.89560000000	96	0N050166.JPG	image	2022/10/29	dry	5.88169005600	Ferret Badger	Melogale moschata	1
1421	Cheba Ling National Nature Reserve	P6	0N05	C109	1439064.27350000000	2767123.89560000000	96	0N050168.JPG	image	2022/10/31	dry	4.48580174500	Silver Pheasant	Lophura nycthemera	1
1422	Cheba Ling National Nature Reserve	P6	0N05	C109	1439064.27350000000	2767123.89560000000	96	0N050170.JPG	image	2022/11/1	dry	1.68403358700	Silver Pheasant	Lophura nycthemera	1
1423	Cheba Ling National Nature Reserve	P6	0N05	C109	1439064.27350000000	2767123.89560000000	96	0N050172.JPG	image	2022/11/2	dry	3.46725486500	Silver Pheasant	Lophura nycthemera	1
1424	Cheba Ling National Nature Reserve	P6	0N05	C109	1439064.27350000000	2767123.89560000000	96	0N050178.JPG	image	2022/11/5	dry	4.53125572400	Silver Pheasant	Lophura nycthemera	1
1425	Cheba Ling National Nature Reserve	P6	0N05	C109	1439064.27350000000	2767123.89560000000	96	0N050184.JPG	image	2022/11/8	dry	2.90295118600	Silver Pheasant	Lophura nycthemera	1
1426	Cheba Ling National Nature Reserve	P6	0N05	C109	1439064.27350000000	2767123.89560000000	96	0N050181.MP4	video	2022/11/6	dry	0.81954779600	Murids	Muridae	1
1427	Cheba Ling National Nature Reserve	P6	0N05	C109	1439064.27350000000	2767123.89560000000	96	0N050175.MP4	video	2022/11/4	dry	0.33707508100	Murids	Muridae	1
1428	Cheba Ling National Nature Reserve	P6	0N05	C109	1439064.27350000000	2767123.89560000000	96	0N050188.JPG	image	2022/11/8	dry	4.13629448800	Silver Pheasant	Lophura nycthemera	1
1429	Cheba Ling National Nature Reserve	P6	0N05	C109	1439064.27350000000	2767123.89560000000	96	0N050201.MP4	video	2022/11/15	dry	2.94872971100	Silver Pheasant	Lophura nycthemera	1
1430	Cheba Ling National Nature Reserve	P6	0N05	C109	1439064.27350000000	2767123.89560000000	96	0N050204.JPG	image	2022/11/15	dry	4.96960116400	Masked palm Civet	Paguma larvata	1
1431	Cheba Ling National Nature Reserve	P6	0N05	C109	1439064.27350000000	2767123.89560000000	96	0N050207.MP4	video	2022/11/15	dry	5.37089035100	Murids	Muridae	1
1432	Cheba Ling National Nature Reserve	P6	0N05	C109	1439064.27350000000	2767123.89560000000	96	0N050210.JPG	image	2022/11/16	dry	4.55166311800	Silver Pheasant	Lophura nycthemera	1
1433	Cheba Ling National Nature Reserve	P6	0N05	C109	1439064.27350000000	2767123.89560000000	96	0N050216.JPG	image	2022/11/18	dry	2.33990615000	Silver Pheasant	Lophura nycthemera	1
1434	Cheba Ling National Nature Reserve	P6	0N05	C109	1439064.27350000000	2767123.89560000000	96	0N050218.JPG	image	2022/11/18	dry	3.10357538000	Silver Pheasant	Lophura nycthemera	1
1435	Cheba Ling National Nature Reserve	P6	0N05	C109	1439064.27350000000	2767123.89560000000	96	0N050220.JPG	image	2022/11/18	dry	3.98251543200	Silver Pheasant	Lophura nycthemera	1
1436	Cheba Ling National Nature Reserve	P6	0N05	C109	1439064.27350000000	2767123.89560000000	96	0N050228.JPG	image	2022/11/20	dry	3.71786722100	Silver Pheasant	Lophura nycthemera	1
1437	Cheba Ling National Nature Reserve	P6	0N05	C109	1439064.27350000000	2767123.89560000000	96	0N050252.JPG	image	2022/11/21	dry	4.55685804900	Silver Pheasant	Lophura nycthemera	1
1438	Cheba Ling National Nature Reserve	P6	0N05	C109	1439064.27350000000	2767123.89560000000	96	0N050258.JPG	image	2022/11/22	dry	3.28711158300	Silver Pheasant	Lophura nycthemera	1
1439	Cheba Ling National Nature Reserve	P6	0N05	C109	1439064.27350000000	2767123.89560000000	96	0N050265.MP4	video	2022/11/23	dry	6.12363009500	Murids	Muridae	1
1440	Cheba Ling National Nature Reserve	P6	0N05	C109	1439064.27350000000	2767123.89560000000	96	0N050261.MP4	video	2022/11/23	dry	5.10230683700	Ferret Badger	Melogale moschata	1
1441	Cheba Ling National Nature Reserve	P6	0N05	C109	1439064.27350000000	2767123.89560000000	96	0N050272.JPG	image	2022/11/24	dry	3.45431136900	Silver Pheasant	Lophura nycthemera	2
1442	Cheba Ling National Nature Reserve	P6	0N05	C109	1439064.27350000000	2767123.89560000000	96	0N050274.JPG	image	2022/11/24	dry	3.89992062400	Silver Pheasant	Lophura nycthemera	1
1443	Cheba Ling National Nature Reserve	P6	0N05	C109	1439064.27350000000	2767123.89560000000	96	0N050275.MP4	video	2022/11/25	dry	1.34536337800	Ferret Badger	Melogale moschata	1
1444	Cheba Ling National Nature Reserve	P6	0N05	C109	1439064.27350000000	2767123.89560000000	96	0N050279.MP4	video	2022/11/26	dry	1.36256140700	Ferret Badger	Melogale moschata	1
1445	Cheba Ling National Nature Reserve	P6	0N05	C109	1439064.27350000000	2767123.89560000000	96	0N050290.JPG	image	2022/11/26	dry	3.47155688700	Silver Pheasant	Lophura nycthemera	1
1446	Cheba Ling National Nature Reserve	P6	0N05	C109	1439064.27350000000	2767123.89560000000	96	0N050306.JPG	image	2022/12/3	dry	2.43423285500	Silver Pheasant	Lophura nycthemera	1
1447	Cheba Ling National Nature Reserve	P6	0N05	C109	1439064.27350000000	2767123.89560000000	96	0N050317.MP4	video	2022/12/4	dry	1.36921867300	Ferret Badger	Melogale moschata	1
1448	Cheba Ling National Nature Reserve	P6	0N05	C109	1439064.27350000000	2767123.89560000000	96	0N050320.JPG	image	2022/12/8	dry	1.57585804800	Silver Pheasant	Lophura nycthemera	1
1449	Cheba Ling National Nature Reserve	P6	0N05	C109	1439064.27350000000	2767123.89560000000	96	0N050321.MP4	video	2022/12/11	dry	1.22233701900	Murids	Muridae	1
1450	Cheba Ling National Nature Reserve	P6	0N05	C109	1439064.27350000000	2767123.89560000000	96	0N050330.JPG	image	2022/12/12	dry	2.27723719300	Silver Pheasant	Lophura nycthemera	1
1451	Cheba Ling National Nature Reserve	P6	0N05	C109	1439064.27350000000	2767123.89560000000	96	0N050315.MP4	video	2022/12/4	dry	1.09776371200	Ferret Badger	Melogale moschata	1
1452	Cheba Ling National Nature Reserve	P6	0N05	C109	1439064.27350000000	2767123.89560000000	96	0N050334.JPG	image	2022/12/16	dry	2.18743296700	Silver Pheasant	Lophura nycthemera	1
1453	Cheba Ling National Nature Reserve	P6	0N05	C109	1439064.27350000000	2767123.89560000000	96	0N050346.JPG	image	2022/12/20	dry	1.58442033900	Silver Pheasant	Lophura nycthemera	1
1454	Cheba Ling National Nature Reserve	B9	0A08	C40	1426578.04700000000	2763501.07630000000	95	0A080048.JPG	image	2022/9/22	rainy	6.07065893200	Murids	Muridae	1
1455	Cheba Ling National Nature Reserve	B9	0A08	C40	1426578.04700000000	2763501.07630000000	95	0A080050.JPG	image	2022/9/24	rainy	0.49935248800	Murids	Muridae	1
1456	Cheba Ling National Nature Reserve	B9	0A08	C40	1426578.04700000000	2763501.07630000000	95	0A080052.JPG	image	2022/9/24	rainy	0.80715177200	Murids	Muridae	1
1457	Cheba Ling National Nature Reserve	B9	0A08	C40	1426578.04700000000	2763501.07630000000	95	0A080054.JPG	image	2022/9/27	rainy	0.20367915600	Murids	Muridae	1
1458	Cheba Ling National Nature Reserve	B9	0A08	C40	1426578.04700000000	2763501.07630000000	95	0A080053.JPG	image	2022/9/26	rainy	5.67116721100	Murids	Muridae	1
1459	Cheba Ling National Nature Reserve	B9	0A08	C40	1426578.04700000000	2763501.07630000000	95	0A080055.JPG	image	2022/9/27	rainy	5.50778925900	Murids	Muridae	1
1460	Cheba Ling National Nature Reserve	B9	0A08	C40	1426578.04700000000	2763501.07630000000	95	0A080056.JPG	image	2022/9/28	rainy	5.98628762600	Murids	Muridae	1
1461	Cheba Ling National Nature Reserve	B9	0A08	C40	1426578.04700000000	2763501.07630000000	95	0A080058.JPG	image	2022/9/30	rainy	0.39367766700	Murids	Muridae	1
1462	Cheba Ling National Nature Reserve	B9	0A08	C40	1426578.04700000000	2763501.07630000000	95	0A080060.JPG	image	2022/9/30	rainy	3.44659407200	Silver Pheasant	Lophura nycthemera	1
1463	Cheba Ling National Nature Reserve	B9	0A08	C40	1426578.04700000000	2763501.07630000000	95	0A080062.JPG	image	2022/9/30	rainy	6.11636369800	Murids	Muridae	1
1464	Cheba Ling National Nature Reserve	B9	0A08	C40	1426578.04700000000	2763501.07630000000	95	0A080065.JPG	image	2022/10/1	dry	5.39393314000	Murids	Muridae	1
1465	Cheba Ling National Nature Reserve	B9	0A08	C40	1426578.04700000000	2763501.07630000000	95	0A080075.JPG	image	2022/10/5	dry	0.74948075400	Murids	Muridae	1
1466	Cheba Ling National Nature Reserve	B9	0A08	C40	1426578.04700000000	2763501.07630000000	95	0A080073.JPG	image	2022/10/4	dry	0.01675127100	Murids	Muridae	1
1467	Cheba Ling National Nature Reserve	B9	0A08	C40	1426578.04700000000	2763501.07630000000	95	0A080078.JPG	image	2022/10/5	dry	5.82363446400	Murids	Muridae	1
1468	Cheba Ling National Nature Reserve	B9	0A08	C40	1426578.04700000000	2763501.07630000000	95	0A080079.JPG	image	2022/10/6	dry	0.44872106100	Murids	Muridae	1
1469	Cheba Ling National Nature Reserve	B9	0A08	C40	1426578.04700000000	2763501.07630000000	95	0A080091.JPG	image	2022/10/7	dry	0.23481726500	Murids	Muridae	1
1470	Cheba Ling National Nature Reserve	B9	0A08	C40	1426578.04700000000	2763501.07630000000	95	0A080093.JPG	image	2022/10/8	dry	0.57353756300	Murids	Muridae	1
1471	Cheba Ling National Nature Reserve	B9	0A08	C40	1426578.04700000000	2763501.07630000000	95	0A080094.JPG	image	2022/10/8	dry	0.84731300800	Murids	Muridae	1
1472	Cheba Ling National Nature Reserve	B9	0A08	C40	1426578.04700000000	2763501.07630000000	95	0A080098.JPG	image	2022/10/8	dry	1.15103263500	Murids	Muridae	1
1473	Cheba Ling National Nature Reserve	B9	0A08	C40	1426578.04700000000	2763501.07630000000	95	0A080101.JPG	image	2022/10/8	dry	4.53552692700	Silver Pheasant	Lophura nycthemera	1
1474	Cheba Ling National Nature Reserve	B9	0A08	C40	1426578.04700000000	2763501.07630000000	95	0A080104.JPG	image	2022/10/8	dry	5.23545892800	Murids	Muridae	2
1475	Cheba Ling National Nature Reserve	B9	0A08	C40	1426578.04700000000	2763501.07630000000	95	0A080107.JPG	image	2022/10/9	dry	5.02945449200	Murids	Muridae	1
1476	Cheba Ling National Nature Reserve	B9	0A08	C40	1426578.04700000000	2763501.07630000000	95	0A080111.JPG	image	2022/10/12	dry	5.13759944400	Murids	Muridae	1
1477	Cheba Ling National Nature Reserve	B9	0A08	C40	1426578.04700000000	2763501.07630000000	95	0A080112.JPG	image	2022/10/13	dry	0.11186661500	Murids	Muridae	1
1478	Cheba Ling National Nature Reserve	B9	0A08	C40	1426578.04700000000	2763501.07630000000	95	0A080114.JPG	image	2022/10/13	dry	5.80606584000	Murids	Muridae	1
1479	Cheba Ling National Nature Reserve	B9	0A08	C40	1426578.04700000000	2763501.07630000000	95	0A080113.JPG	image	2022/10/13	dry	5.33572444000	Murids	Muridae	1
1480	Cheba Ling National Nature Reserve	B9	0A08	C40	1426578.04700000000	2763501.07630000000	95	0A080115.JPG	image	2022/10/14	dry	5.80374529900	Murids	Muridae	1
1481	Cheba Ling National Nature Reserve	B9	0A08	C40	1426578.04700000000	2763501.07630000000	95	0A080116.JPG	image	2022/10/15	dry	5.47211412700	Murids	Muridae	1
1482	Cheba Ling National Nature Reserve	B9	0A08	C40	1426578.04700000000	2763501.07630000000	95	0A080119.JPG	image	2022/10/16	dry	5.79900550200	Murids	Muridae	1
1483	Cheba Ling National Nature Reserve	B9	0A08	C40	1426578.04700000000	2763501.07630000000	95	0A080120.JPG	image	2022/10/18	dry	5.31132534600	Murids	Muridae	1
1484	Cheba Ling National Nature Reserve	B9	0A08	C40	1426578.04700000000	2763501.07630000000	95	0A080121.JPG	image	2022/10/19	dry	5.26360971900	Murids	Muridae	1
1485	Cheba Ling National Nature Reserve	B9	0A08	C40	1426578.04700000000	2763501.07630000000	95	0A080122.JPG	image	2022/10/19	dry	5.97182545400	Murids	Muridae	1
1486	Cheba Ling National Nature Reserve	B9	0A08	C40	1426578.04700000000	2763501.07630000000	95	0A080123.JPG	image	2022/10/20	dry	0.43454620300	Murids	Muridae	1
1487	Cheba Ling National Nature Reserve	B9	0A08	C40	1426578.04700000000	2763501.07630000000	95	0A080127.JPG	image	2022/10/22	dry	5.50463588000	Murids	Muridae	1
1488	Cheba Ling National Nature Reserve	B9	0A08	C40	1426578.04700000000	2763501.07630000000	95	0A080130.JPG	image	2022/10/22	dry	6.17153364100	Murids	Muridae	1
1489	Cheba Ling National Nature Reserve	B9	0A08	C40	1426578.04700000000	2763501.07630000000	95	0A080131.JPG	image	2022/10/23	dry	5.84364980700	Murids	Muridae	1
1490	Cheba Ling National Nature Reserve	B9	0A08	C40	1426578.04700000000	2763501.07630000000	95	0A080138.JPG	image	2022/10/24	dry	5.20951386300	Murids	Muridae	1
1491	Cheba Ling National Nature Reserve	B9	0A08	C40	1426578.04700000000	2763501.07630000000	95	0A080139.JPG	image	2022/10/25	dry	6.27747396600	Murids	Muridae	1
1492	Cheba Ling National Nature Reserve	B9	0A08	C40	1426578.04700000000	2763501.07630000000	95	0A080140.JPG	image	2022/10/25	dry	1.70787144100	Silver Pheasant	Lophura nycthemera	3
1493	Cheba Ling National Nature Reserve	B9	0A08	C40	1426578.04700000000	2763501.07630000000	95	0A080143.JPG	image	2022/10/26	dry	5.32183341500	Murids	Muridae	1
1494	Cheba Ling National Nature Reserve	B9	0A08	C40	1426578.04700000000	2763501.07630000000	95	0A080144.JPG	image	2022/10/26	dry	5.53706307500	Murids	Muridae	1
1495	Cheba Ling National Nature Reserve	B9	0A08	C40	1426578.04700000000	2763501.07630000000	95	0A080150.JPG	image	2022/10/28	dry	0.23067747000	Murids	Muridae	1
1496	Cheba Ling National Nature Reserve	B9	0A08	C40	1426578.04700000000	2763501.07630000000	95	0A080149.JPG	image	2022/10/27	dry	5.89823428400	Murids	Muridae	1
1497	Cheba Ling National Nature Reserve	B9	0A08	C40	1426578.04700000000	2763501.07630000000	95	0A080165.JPG	image	2022/10/30	dry	6.25876264000	Murids	Muridae	1
1498	Cheba Ling National Nature Reserve	B9	0A08	C40	1426578.04700000000	2763501.07630000000	95	0A080168.JPG	image	2022/10/30	dry	0.64157808700	Murids	Muridae	1
1499	Cheba Ling National Nature Reserve	B9	0A08	C40	1426578.04700000000	2763501.07630000000	95	0A080174.JPG	image	2022/11/4	dry	0.71433115900	Murids	Muridae	1
1500	Cheba Ling National Nature Reserve	B9	0A08	C40	1426578.04700000000	2763501.07630000000	95	0A080215.JPG	image	2022/11/7	dry	1.34385451600	Murids	Muridae	1
1501	Cheba Ling National Nature Reserve	B9	0A08	C40	1426578.04700000000	2763501.07630000000	95	0A080243.JPG	image	2022/11/8	dry	6.06432348400	Murids	Muridae	1
1502	Cheba Ling National Nature Reserve	B9	0A08	C40	1426578.04700000000	2763501.07630000000	95	0A080248.JPG	image	2022/11/9	dry	3.84173869600	Silver Pheasant	Lophura nycthemera	3
1503	Cheba Ling National Nature Reserve	B9	0A08	C40	1426578.04700000000	2763501.07630000000	95	0A080271.JPG	image	2022/11/9	dry	5.84579162900	Masked palm Civet	Paguma larvata	1
1504	Cheba Ling National Nature Reserve	B9	0A08	C40	1426578.04700000000	2763501.07630000000	95	0A080297.JPG	image	2022/11/12	dry	1.77919151200	White-necklaced Partridge	Arborophila gingica	2
1505	Cheba Ling National Nature Reserve	B9	0A08	C40	1426578.04700000000	2763501.07630000000	95	0A080300.JPG	image	2022/11/12	dry	5.97534513500	Masked palm Civet	Paguma larvata	1
1506	Cheba Ling National Nature Reserve	B9	0A08	C40	1426578.04700000000	2763501.07630000000	95	0A080313.JPG	image	2022/11/14	dry	3.19564193100	Silver Pheasant	Lophura nycthemera	1
1507	Cheba Ling National Nature Reserve	B9	0A08	C40	1426578.04700000000	2763501.07630000000	95	0A080334.JPG	image	2022/11/15	dry	6.20356857800	Ferret Badger	Melogale moschata	1
1508	Cheba Ling National Nature Reserve	B9	0A08	C40	1426578.04700000000	2763501.07630000000	95	0A080353.JPG	image	2022/11/18	dry	5.13815140500	Murids	Muridae	1
1509	Cheba Ling National Nature Reserve	B9	0A08	C40	1426578.04700000000	2763501.07630000000	95	0A080359.JPG	image	2022/11/18	dry	5.58191245500	Murids	Muridae	1
1510	Cheba Ling National Nature Reserve	B9	0A08	C40	1426578.04700000000	2763501.07630000000	95	0A080360.JPG	image	2022/11/18	dry	5.71783926200	Murids	Muridae	1
1511	Cheba Ling National Nature Reserve	B9	0A08	C40	1426578.04700000000	2763501.07630000000	95	0A080371.JPG	image	2022/11/19	dry	5.03486760000	Murids	Muridae	1
1512	Cheba Ling National Nature Reserve	B9	0A08	C40	1426578.04700000000	2763501.07630000000	95	0A080377.JPG	image	2022/11/22	dry	2.01440511800	Silver Pheasant	Lophura nycthemera	1
1513	Cheba Ling National Nature Reserve	B9	0A08	C40	1426578.04700000000	2763501.07630000000	95	0A080412.JPG	image	2022/11/26	dry	0.47723368400	Murids	Muridae	1
1514	Cheba Ling National Nature Reserve	B9	0A08	C40	1426578.04700000000	2763501.07630000000	95	0A080436.JPG	image	2022/11/28	dry	2.27916689100	Silver Pheasant	Lophura nycthemera	1
1515	Cheba Ling National Nature Reserve	B9	0A08	C40	1426578.04700000000	2763501.07630000000	95	0A080531.JPG	image	2022/12/13	dry	4.39577921000	Silver Pheasant	Lophura nycthemera	2
1516	Cheba Ling National Nature Reserve	B9	0A08	C40	1426578.04700000000	2763501.07630000000	95	0A080577.JPG	image	2022/12/16	dry	2.91025833300	Silver Pheasant	Lophura nycthemera	1
1517	Cheba Ling National Nature Reserve	B9	0A08	C40	1426578.04700000000	2763501.07630000000	95	0A080594.JPG	image	2022/12/20	dry	0.21160333900	Murids	Muridae	1
1518	Cheba Ling National Nature Reserve	E6	0D05	C48	1429629.94280000000	2766588.26280000000	95	0D050054.JPG	image	2022/9/19	rainy	0.27504122100	Murids	Muridae	1
1519	Cheba Ling National Nature Reserve	E6	0D05	C48	1429629.94280000000	2766588.26280000000	95	0D050049.MP4	video	2022/9/18	rainy	5.68932149300	Murids	Muridae	1
1520	Cheba Ling National Nature Reserve	E6	0D05	C48	1429629.94280000000	2766588.26280000000	95	0D050363.JPG	image	2022/9/20	rainy	0.47110170900	Murids	Muridae	1
1521	Cheba Ling National Nature Reserve	E6	0D05	C48	1429629.94280000000	2766588.26280000000	95	0D050395.JPG	image	2022/9/21	rainy	0.13551834000	Murids	Muridae	1
1522	Cheba Ling National Nature Reserve	E6	0D05	C48	1429629.94280000000	2766588.26280000000	95	0D050358.MP4	video	2022/9/19	rainy	5.49223176000	Murids	Muridae	1
1523	Cheba Ling National Nature Reserve	E6	0D05	C48	1429629.94280000000	2766588.26280000000	95	0D050401.JPG	image	2022/9/21	rainy	0.63540113100	Masked palm Civet	Paguma larvata	1
1524	Cheba Ling National Nature Reserve	E6	0D05	C48	1429629.94280000000	2766588.26280000000	95	0D050591.JPG	image	2022/9/22	rainy	4.58639546500	Silver Pheasant	Lophura nycthemera	1
1525	Cheba Ling National Nature Reserve	E6	0D05	C48	1429629.94280000000	2766588.26280000000	95	0D050593.JPG	image	2022/9/22	rainy	5.03373388000	Murids	Muridae	1
1526	Cheba Ling National Nature Reserve	E6	0D05	C48	1429629.94280000000	2766588.26280000000	95	0D050595.JPG	image	2022/9/22	rainy	5.70478920800	Murids	Muridae	1
1527	Cheba Ling National Nature Reserve	E6	0D05	C48	1429629.94280000000	2766588.26280000000	95	0D050599.JPG	image	2022/9/23	rainy	1.55240006900	Chinese Bamboo Partridge	Bambusicola thoracicus	1
1528	Cheba Ling National Nature Reserve	E6	0D05	C48	1429629.94280000000	2766588.26280000000	95	0D050605.JPG	image	2022/9/23	rainy	2.70659237500	Chinese Bamboo Partridge	Bambusicola thoracicus	1
1529	Cheba Ling National Nature Reserve	E6	0D05	C48	1429629.94280000000	2766588.26280000000	95	0D051071.JPG	image	2022/9/24	rainy	5.96083458800	Murids	Muridae	1
1530	Cheba Ling National Nature Reserve	E6	0D05	C48	1429629.94280000000	2766588.26280000000	95	0D051072.MP4	video	2022/9/25	rainy	0.67158441600	Murids	Muridae	1
1531	Cheba Ling National Nature Reserve	E6	0D05	C48	1429629.94280000000	2766588.26280000000	95	0D052864.MP4	video	2022/10/6	dry	0.88296467600	Murids	Muridae	1
1532	Cheba Ling National Nature Reserve	E6	0D05	C48	1429629.94280000000	2766588.26280000000	95	0D052971.JPG	image	2022/10/7	dry	0.53965178500	Murids	Muridae	1
1533	Cheba Ling National Nature Reserve	E6	0D05	C48	1429629.94280000000	2766588.26280000000	95	0D052975.JPG	image	2022/10/7	dry	1.60815521500	Chinese Bamboo Partridge	Bambusicola thoracicus	1
1534	Cheba Ling National Nature Reserve	E6	0D05	C48	1429629.94280000000	2766588.26280000000	95	0D052983.JPG	image	2022/10/7	dry	5.43850736800	Murids	Muridae	1
1535	Cheba Ling National Nature Reserve	E6	0D05	C48	1429629.94280000000	2766588.26280000000	95	0D053031.JPG	image	2022/10/10	dry	0.51457204200	Murids	Muridae	1
1536	Cheba Ling National Nature Reserve	E6	0D05	C48	1429629.94280000000	2766588.26280000000	95	0D055883.JPG	image	2022/10/12	dry	5.96598528900	Ferret Badger	Melogale moschata	1
1537	Cheba Ling National Nature Reserve	F7	0D06	C49	1429778.55800000000	2765775.46310000000	95	0D060035.JPG	image	2022/9/18	rainy	5.47125923600	Murids	Muridae	1
1538	Cheba Ling National Nature Reserve	F7	0D06	C49	1429778.55800000000	2765775.46310000000	95	0D060044.JPG	image	2022/9/21	rainy	5.86575265100	Murids	Muridae	1
1539	Cheba Ling National Nature Reserve	F7	0D06	C49	1429778.55800000000	2765775.46310000000	95	0D060053.JPG	image	2022/9/22	rainy	4.96311393400	Murids	Muridae	1
1540	Cheba Ling National Nature Reserve	F7	0D06	C49	1429778.55800000000	2765775.46310000000	95	0D060057.JPG	image	2022/9/22	rainy	6.05357754000	Ferret Badger	Melogale moschata	1
1541	Cheba Ling National Nature Reserve	F7	0D06	C49	1429778.55800000000	2765775.46310000000	95	0D060060.JPG	image	2022/9/23	rainy	0.43330005100	Murids	Muridae	1
1542	Cheba Ling National Nature Reserve	F7	0D06	C49	1429778.55800000000	2765775.46310000000	95	0D060063.JPG	image	2022/9/23	rainy	5.68548958000	Murids	Muridae	1
1543	Cheba Ling National Nature Reserve	F7	0D06	C49	1429778.55800000000	2765775.46310000000	95	0D060068.JPG	image	2022/9/24	rainy	0.79013936300	Murids	Muridae	1
1544	Cheba Ling National Nature Reserve	F7	0D06	C49	1429778.55800000000	2765775.46310000000	95	0D060070.JPG	image	2022/9/24	rainy	4.97149573200	Murids	Muridae	1
1545	Cheba Ling National Nature Reserve	F7	0D06	C49	1429778.55800000000	2765775.46310000000	95	0D060072.JPG	image	2022/9/24	rainy	5.43759168700	Ferret Badger	Melogale moschata	1
1546	Cheba Ling National Nature Reserve	F7	0D06	C49	1429778.55800000000	2765775.46310000000	95	0D060071.JPG	image	2022/9/24	rainy	5.43319455900	Murids	Muridae	1
1547	Cheba Ling National Nature Reserve	F7	0D06	C49	1429778.55800000000	2765775.46310000000	95	0D060073.JPG	image	2022/9/24	rainy	5.93446757000	Murids	Muridae	1
1548	Cheba Ling National Nature Reserve	F7	0D06	C49	1429778.55800000000	2765775.46310000000	95	0D060074.JPG	image	2022/9/25	rainy	6.23948765900	Murids	Muridae	1
1549	Cheba Ling National Nature Reserve	F7	0D06	C49	1429778.55800000000	2765775.46310000000	95	0D060076.JPG	image	2022/9/25	rainy	0.74620244400	Murids	Muridae	1
1550	Cheba Ling National Nature Reserve	F7	0D06	C49	1429778.55800000000	2765775.46310000000	95	0D060080.JPG	image	2022/9/25	rainy	5.03708418500	Murids	Muridae	1
1551	Cheba Ling National Nature Reserve	F7	0D06	C49	1429778.55800000000	2765775.46310000000	95	0D060084.JPG	image	2022/9/26	rainy	0.58418136500	Murids	Muridae	1
1552	Cheba Ling National Nature Reserve	F7	0D06	C49	1429778.55800000000	2765775.46310000000	95	0D060095.JPG	image	2022/9/26	rainy	5.83378757900	Murids	Muridae	1
1553	Cheba Ling National Nature Reserve	F7	0D06	C49	1429778.55800000000	2765775.46310000000	95	0D060111.JPG	image	2022/9/27	rainy	5.72253775300	Murids	Muridae	1
1554	Cheba Ling National Nature Reserve	F7	0D06	C49	1429778.55800000000	2765775.46310000000	95	0D060115.JPG	image	2022/9/28	rainy	0.60664379800	Murids	Muridae	1
1555	Cheba Ling National Nature Reserve	F7	0D06	C49	1429778.55800000000	2765775.46310000000	95	0D060114.JPG	image	2022/9/28	rainy	0.13989236600	Murids	Muridae	1
1556	Cheba Ling National Nature Reserve	F7	0D06	C49	1429778.55800000000	2765775.46310000000	95	0D060122.JPG	image	2022/9/29	rainy	0.92906268900	Ferret Badger	Melogale moschata	1
1557	Cheba Ling National Nature Reserve	F7	0D06	C49	1429778.55800000000	2765775.46310000000	95	0D060121.JPG	image	2022/9/29	rainy	0.82893180500	Murids	Muridae	1
1558	Cheba Ling National Nature Reserve	F7	0D06	C49	1429778.55800000000	2765775.46310000000	95	0D060137.JPG	image	2022/10/1	dry	0.28647672600	Murids	Muridae	1
1559	Cheba Ling National Nature Reserve	F7	0D06	C49	1429778.55800000000	2765775.46310000000	95	0D060139.JPG	image	2022/10/1	dry	1.03666473500	Murids	Muridae	1
1560	Cheba Ling National Nature Reserve	F7	0D06	C49	1429778.55800000000	2765775.46310000000	95	0D060148.JPG	image	2022/10/3	dry	0.49544820700	Murids	Muridae	1
1561	Cheba Ling National Nature Reserve	F7	0D06	C49	1429778.55800000000	2765775.46310000000	95	0D060163.JPG	image	2022/10/5	dry	0.56071976000	Ferret Badger	Melogale moschata	1
1562	Cheba Ling National Nature Reserve	F7	0D06	C49	1429778.55800000000	2765775.46310000000	95	0D060165.JPG	image	2022/10/5	dry	0.95655199900	Murids	Muridae	1
1563	Cheba Ling National Nature Reserve	F7	0D06	C49	1429778.55800000000	2765775.46310000000	95	0D060170.JPG	image	2022/10/6	dry	1.08910803100	Murids	Muridae	1
1564	Cheba Ling National Nature Reserve	F7	0D06	C49	1429778.55800000000	2765775.46310000000	95	0D060167.JPG	image	2022/10/5	dry	1.12004792400	Murids	Muridae	1
1565	Cheba Ling National Nature Reserve	F7	0D06	C49	1429778.55800000000	2765775.46310000000	95	0D060175.JPG	image	2022/10/8	dry	1.03607019900	Murids	Muridae	1
1566	Cheba Ling National Nature Reserve	F7	0D06	C49	1429778.55800000000	2765775.46310000000	95	0D060179.JPG	image	2022/10/10	dry	0.39527645700	Murids	Muridae	1
1567	Cheba Ling National Nature Reserve	F7	0D06	C49	1429778.55800000000	2765775.46310000000	95	0D060268.JPG	image	2022/10/12	dry	5.25705421500	Ferret Badger	Melogale moschata	1
1568	Cheba Ling National Nature Reserve	F7	0D06	C49	1429778.55800000000	2765775.46310000000	95	0D060330.JPG	image	2022/10/16	dry	1.36192606000	Ferret Badger	Melogale moschata	1
1569	Cheba Ling National Nature Reserve	F7	0D06	C49	1429778.55800000000	2765775.46310000000	95	0D060402.JPG	image	2022/10/17	dry	4.96861126300	Ferret Badger	Melogale moschata	1
1570	Cheba Ling National Nature Reserve	F7	0D06	C49	1429778.55800000000	2765775.46310000000	95	0D060405.JPG	image	2022/10/18	dry	5.17337591400	Murids	Muridae	1
1571	Cheba Ling National Nature Reserve	F7	0D06	C49	1429778.55800000000	2765775.46310000000	95	0D060407.JPG	image	2022/10/18	dry	6.15992831900	Murids	Muridae	1
1572	Cheba Ling National Nature Reserve	F7	0D06	C49	1429778.55800000000	2765775.46310000000	95	0D060411.JPG	image	2022/10/19	dry	0.68653071900	Ferret Badger	Melogale moschata	1
1573	Cheba Ling National Nature Reserve	F7	0D06	C49	1429778.55800000000	2765775.46310000000	95	0D060413.JPG	image	2022/10/20	dry	0.28449255500	Murids	Muridae	1
1574	Cheba Ling National Nature Reserve	F7	0D06	C49	1429778.55800000000	2765775.46310000000	95	0D060416.JPG	image	2022/10/21	dry	0.09262762200	Murids	Muridae	1
1575	Cheba Ling National Nature Reserve	F7	0D06	C49	1429778.55800000000	2765775.46310000000	95	0D060418.JPG	image	2022/10/21	dry	0.56861995500	Murids	Muridae	1
1576	Cheba Ling National Nature Reserve	F7	0D06	C49	1429778.55800000000	2765775.46310000000	95	0D060423.JPG	image	2022/10/22	dry	0.58077516100	Murids	Muridae	1
1577	Cheba Ling National Nature Reserve	F7	0D06	C49	1429778.55800000000	2765775.46310000000	95	0D060426.JPG	image	2022/10/22	dry	5.38434691300	Murids	Muridae	1
1578	Cheba Ling National Nature Reserve	F7	0D06	C49	1429778.55800000000	2765775.46310000000	95	0D060429.JPG	image	2022/10/22	dry	5.60524696300	Ferret Badger	Melogale moschata	1
1579	Cheba Ling National Nature Reserve	F7	0D06	C49	1429778.55800000000	2765775.46310000000	95	0D060430.JPG	image	2022/10/22	dry	5.72611680300	Murids	Muridae	1
1580	Cheba Ling National Nature Reserve	F7	0D06	C49	1429778.55800000000	2765775.46310000000	95	0D060434.JPG	image	2022/10/23	dry	0.56788219300	Murids	Muridae	1
1581	Cheba Ling National Nature Reserve	F7	0D06	C49	1429778.55800000000	2765775.46310000000	95	0D060447.JPG	image	2022/10/23	dry	0.79671224500	Murids	Muridae	1
1582	Cheba Ling National Nature Reserve	F7	0D06	C49	1429778.55800000000	2765775.46310000000	95	0D060452.JPG	image	2022/10/24	dry	0.70450853200	Murids	Muridae	1
1583	Cheba Ling National Nature Reserve	F7	0D06	C49	1429778.55800000000	2765775.46310000000	95	0D060451.JPG	image	2022/10/24	dry	0.41793527600	Murids	Muridae	1
1584	Cheba Ling National Nature Reserve	F7	0D06	C49	1429778.55800000000	2765775.46310000000	95	0D060454.JPG	image	2022/10/24	dry	2.22991901600	Silver Pheasant	Lophura nycthemera	1
1585	Cheba Ling National Nature Reserve	F7	0D06	C49	1429778.55800000000	2765775.46310000000	95	0D060458.JPG	image	2022/10/24	dry	5.01075371000	Murids	Muridae	1
1586	Cheba Ling National Nature Reserve	F7	0D06	C49	1429778.55800000000	2765775.46310000000	95	0D060459.JPG	image	2022/10/24	dry	5.30563343700	Murids	Muridae	1
1587	Cheba Ling National Nature Reserve	F7	0D06	C49	1429778.55800000000	2765775.46310000000	95	0D060460.JPG	image	2022/10/24	dry	5.82478787900	Ferret Badger	Melogale moschata	1
1588	Cheba Ling National Nature Reserve	F7	0D06	C49	1429778.55800000000	2765775.46310000000	95	0D060461.JPG	image	2022/10/25	dry	0.06531419000	Murids	Muridae	1
1589	Cheba Ling National Nature Reserve	F7	0D06	C49	1429778.55800000000	2765775.46310000000	95	0D060463.JPG	image	2022/10/25	dry	0.58770947500	Murids	Muridae	1
1590	Cheba Ling National Nature Reserve	F7	0D06	C49	1429778.55800000000	2765775.46310000000	95	0D060467.JPG	image	2022/10/25	dry	5.31200091600	Murids	Muridae	1
1591	Cheba Ling National Nature Reserve	F7	0D06	C49	1429778.55800000000	2765775.46310000000	95	0D060471.JPG	image	2022/10/25	dry	5.44052674100	Murids	Muridae	1
1592	Cheba Ling National Nature Reserve	F7	0D06	C49	1429778.55800000000	2765775.46310000000	95	0D060472.JPG	image	2022/10/25	dry	6.21997367100	Murids	Muridae	1
1593	Cheba Ling National Nature Reserve	F7	0D06	C49	1429778.55800000000	2765775.46310000000	95	0D060473.JPG	image	2022/10/26	dry	0.29744133200	Murids	Muridae	1
1594	Cheba Ling National Nature Reserve	F7	0D06	C49	1429778.55800000000	2765775.46310000000	95	0D060479.JPG	image	2022/10/26	dry	5.87702651900	Ferret Badger	Melogale moschata	1
1595	Cheba Ling National Nature Reserve	F7	0D06	C49	1429778.55800000000	2765775.46310000000	95	0D060480.JPG	image	2022/10/26	dry	5.96394182700	Murids	Muridae	1
1596	Cheba Ling National Nature Reserve	F7	0D06	C49	1429778.55800000000	2765775.46310000000	95	0D060482.JPG	image	2022/10/26	dry	6.10466185100	Murids	Muridae	1
1597	Cheba Ling National Nature Reserve	F7	0D06	C49	1429778.55800000000	2765775.46310000000	95	0D060483.JPG	image	2022/10/27	dry	0.08662717100	Murids	Muridae	1
1598	Cheba Ling National Nature Reserve	F7	0D06	C49	1429778.55800000000	2765775.46310000000	95	0D060484.JPG	image	2022/10/27	dry	0.61135648900	Murids	Muridae	1
1599	Cheba Ling National Nature Reserve	F7	0D06	C49	1429778.55800000000	2765775.46310000000	95	0D060486.JPG	image	2022/10/27	dry	0.92123600400	Murids	Muridae	1
1600	Cheba Ling National Nature Reserve	F7	0D06	C49	1429778.55800000000	2765775.46310000000	95	0D060489.JPG	image	2022/10/27	dry	5.68394582000	Murids	Muridae	1
1601	Cheba Ling National Nature Reserve	F7	0D06	C49	1429778.55800000000	2765775.46310000000	95	0D060493.JPG	image	2022/10/29	dry	0.48230739600	Ferret Badger	Melogale moschata	1
1602	Cheba Ling National Nature Reserve	F7	0D06	C49	1429778.55800000000	2765775.46310000000	95	0D060565.JPG	image	2022/11/1	dry	0.66899695100	Murids	Muridae	1
1603	Cheba Ling National Nature Reserve	F7	0D06	C49	1429778.55800000000	2765775.46310000000	95	0D060567.JPG	image	2022/11/1	dry	0.84518459300	Murids	Muridae	1
1604	Cheba Ling National Nature Reserve	F7	0D06	C49	1429778.55800000000	2765775.46310000000	95	0D060594.JPG	image	2022/11/2	dry	0.31619775000	Murids	Muridae	1
1605	Cheba Ling National Nature Reserve	F7	0D06	C49	1429778.55800000000	2765775.46310000000	95	0D060596.JPG	image	2022/11/2	dry	0.99526395500	Murids	Muridae	1
1606	Cheba Ling National Nature Reserve	F7	0D06	C49	1429778.55800000000	2765775.46310000000	95	0D060597.JPG	image	2022/11/2	dry	0.99526395500	Ferret Badger	Melogale moschata	1
1607	Cheba Ling National Nature Reserve	F7	0D06	C49	1429778.55800000000	2765775.46310000000	95	0D060601.JPG	image	2022/11/2	dry	1.22434653100	Murids	Muridae	1
1608	Cheba Ling National Nature Reserve	F7	0D06	C49	1429778.55800000000	2765775.46310000000	95	0D060603.JPG	image	2022/11/2	dry	4.32569888600	Silver Pheasant	Lophura nycthemera	3
1609	Cheba Ling National Nature Reserve	F7	0D06	C49	1429778.55800000000	2765775.46310000000	95	0D060611.JPG	image	2022/11/3	dry	5.46349678400	Ferret Badger	Melogale moschata	1
1610	Cheba Ling National Nature Reserve	F7	0D06	C49	1429778.55800000000	2765775.46310000000	95	0D060613.JPG	image	2022/11/4	dry	0.64142143000	Murids	Muridae	1
1611	Cheba Ling National Nature Reserve	F7	0D06	C49	1429778.55800000000	2765775.46310000000	95	0D060615.JPG	image	2022/11/4	dry	0.80453191100	Murids	Muridae	1
1612	Cheba Ling National Nature Reserve	F7	0D06	C49	1429778.55800000000	2765775.46310000000	95	0D060616.JPG	image	2022/11/4	dry	0.99210896000	Ferret Badger	Melogale moschata	1
1613	Cheba Ling National Nature Reserve	F7	0D06	C49	1429778.55800000000	2765775.46310000000	95	0D060617.JPG	image	2022/11/4	dry	1.23677468100	Ferret Badger	Melogale moschata	1
1614	Cheba Ling National Nature Reserve	F7	0D06	C49	1429778.55800000000	2765775.46310000000	95	0D060618.JPG	image	2022/11/4	dry	2.21868557000	White-necklaced Partridge	Arborophila gingica	1
1615	Cheba Ling National Nature Reserve	F7	0D06	C49	1429778.55800000000	2765775.46310000000	95	0D060619.JPG	image	2022/11/4	dry	2.25622069500	Silver Pheasant	Lophura nycthemera	3
1616	Cheba Ling National Nature Reserve	F7	0D06	C49	1429778.55800000000	2765775.46310000000	95	0D060624.JPG	image	2022/11/5	dry	0.84797949400	Murids	Muridae	1
1617	Cheba Ling National Nature Reserve	F7	0D06	C49	1429778.55800000000	2765775.46310000000	95	0D060629.JPG	image	2022/11/5	dry	0.99862107600	Ferret Badger	Melogale moschata	1
1618	Cheba Ling National Nature Reserve	F7	0D06	C49	1429778.55800000000	2765775.46310000000	95	0D060632.JPG	image	2022/11/6	dry	4.43293457700	Silver Pheasant	Lophura nycthemera	1
1619	Cheba Ling National Nature Reserve	F7	0D06	C49	1429778.55800000000	2765775.46310000000	95	0D060635.JPG	image	2022/11/7	dry	4.09064431300	Silver Pheasant	Lophura nycthemera	1
1620	Cheba Ling National Nature Reserve	F7	0D06	C49	1429778.55800000000	2765775.46310000000	95	0D060698.JPG	image	2022/11/15	dry	5.71852795900	Murids	Muridae	1
1621	Cheba Ling National Nature Reserve	F7	0D06	C49	1429778.55800000000	2765775.46310000000	95	0D060699.JPG	image	2022/11/15	dry	5.88306078400	Ferret Badger	Melogale moschata	1
1622	Cheba Ling National Nature Reserve	F7	0D06	C49	1429778.55800000000	2765775.46310000000	95	0D060709.JPG	image	2022/11/17	dry	5.68649751100	Murids	Muridae	1
1623	Cheba Ling National Nature Reserve	F7	0D06	C49	1429778.55800000000	2765775.46310000000	95	0D060710.JPG	image	2022/11/18	dry	0.38263776200	Murids	Muridae	1
1624	Cheba Ling National Nature Reserve	F7	0D06	C49	1429778.55800000000	2765775.46310000000	95	0D060747.JPG	image	2022/11/20	dry	0.13664445500	Ferret Badger	Melogale moschata	1
1625	Cheba Ling National Nature Reserve	F7	0D06	C49	1429778.55800000000	2765775.46310000000	95	0D060754.JPG	image	2022/11/23	dry	5.04120571400	Ferret Badger	Melogale moschata	1
1626	Cheba Ling National Nature Reserve	F7	0D06	C49	1429778.55800000000	2765775.46310000000	95	0D060756.JPG	image	2022/11/24	dry	5.78774025900	Murids	Muridae	1
1627	Cheba Ling National Nature Reserve	F7	0D06	C49	1429778.55800000000	2765775.46310000000	95	0D060757.JPG	image	2022/11/24	dry	6.24030074100	Murids	Muridae	1
1628	Cheba Ling National Nature Reserve	F7	0D06	C49	1429778.55800000000	2765775.46310000000	95	0D060759.JPG	image	2022/11/26	dry	5.04155892100	Ferret Badger	Melogale moschata	1
1629	Cheba Ling National Nature Reserve	F7	0D06	C49	1429778.55800000000	2765775.46310000000	95	0D060763.JPG	image	2022/11/28	dry	5.29044960700	Ferret Badger	Melogale moschata	1
1630	Cheba Ling National Nature Reserve	F7	0D06	C49	1429778.55800000000	2765775.46310000000	95	0D060776.JPG	image	2022/12/2	dry	0.67166578700	Murids	Muridae	1
1631	Cheba Ling National Nature Reserve	E8	0D07	C50	1429772.46360000000	2764721.27360000000	95	0D070028.JPG	image	2022/9/19	rainy	5.37675794600	Murids	Muridae	1
1632	Cheba Ling National Nature Reserve	E8	0D07	C50	1429772.46360000000	2764721.27360000000	95	0D070034.JPG	image	2022/9/20	rainy	3.96765148500	Silver Pheasant	Lophura nycthemera	1
1633	Cheba Ling National Nature Reserve	E8	0D07	C50	1429772.46360000000	2764721.27360000000	95	0D070048.JPG	image	2022/9/21	rainy	5.98518047900	Murids	Muridae	1
1634	Cheba Ling National Nature Reserve	E8	0D07	C50	1429772.46360000000	2764721.27360000000	95	0D070054.JPG	image	2022/9/23	rainy	0.71086173400	Murids	Muridae	1
1635	Cheba Ling National Nature Reserve	E8	0D07	C50	1429772.46360000000	2764721.27360000000	95	0D070058.JPG	image	2022/9/24	rainy	0.75055172800	Murids	Muridae	1
1636	Cheba Ling National Nature Reserve	E8	0D07	C50	1429772.46360000000	2764721.27360000000	95	0D070062.JPG	image	2022/9/24	rainy	2.16166873100	Silver Pheasant	Lophura nycthemera	2
1637	Cheba Ling National Nature Reserve	E8	0D07	C50	1429772.46360000000	2764721.27360000000	95	0D070076.JPG	image	2022/9/26	rainy	4.56479458900	Silver Pheasant	Lophura nycthemera	2
1638	Cheba Ling National Nature Reserve	E8	0D07	C50	1429772.46360000000	2764721.27360000000	95	0D070083.MP4	video	2022/9/27	rainy	4.46021520400	Silver Pheasant	Lophura nycthemera	1
1639	Cheba Ling National Nature Reserve	E8	0D07	C50	1429772.46360000000	2764721.27360000000	95	0D070085.MP4	video	2022/9/27	rainy	5.04941014500	Ferret Badger	Melogale moschata	1
1640	Cheba Ling National Nature Reserve	E8	0D07	C50	1429772.46360000000	2764721.27360000000	95	0D070134.JPG	image	2022/9/29	rainy	1.72644879100	Silver Pheasant	Lophura nycthemera	2
1641	Cheba Ling National Nature Reserve	E8	0D07	C50	1429772.46360000000	2764721.27360000000	95	0D070152.JPG	image	2022/9/30	rainy	1.68126339900	Silver Pheasant	Lophura nycthemera	3
1642	Cheba Ling National Nature Reserve	E8	0D07	C50	1429772.46360000000	2764721.27360000000	95	0D070149.MP4	video	2022/9/29	rainy	4.52526738300	White-necklaced Partridge	Arborophila gingica	1
1643	Cheba Ling National Nature Reserve	E8	0D07	C50	1429772.46360000000	2764721.27360000000	95	0D070156.JPG	image	2022/9/30	rainy	1.74260955300	White-necklaced Partridge	Arborophila gingica	1
1644	Cheba Ling National Nature Reserve	E8	0D07	C50	1429772.46360000000	2764721.27360000000	95	0D070166.JPG	image	2022/10/1	dry	2.06616102400	Silver Pheasant	Lophura nycthemera	2
1645	Cheba Ling National Nature Reserve	E8	0D07	C50	1429772.46360000000	2764721.27360000000	95	0D070172.JPG	image	2022/10/1	dry	5.74573940800	Murids	Muridae	1
1646	Cheba Ling National Nature Reserve	E8	0D07	C50	1429772.46360000000	2764721.27360000000	95	0D070173.MP4	video	2022/10/1	dry	6.03627643800	Murids	Muridae	1
1647	Cheba Ling National Nature Reserve	E8	0D07	C50	1429772.46360000000	2764721.27360000000	95	0D070180.JPG	image	2022/10/2	dry	1.74427863500	Silver Pheasant	Lophura nycthemera	1
1648	Cheba Ling National Nature Reserve	E8	0D07	C50	1429772.46360000000	2764721.27360000000	95	0D070175.MP4	video	2022/10/2	dry	0.01031613200	Murids	Muridae	1
1649	Cheba Ling National Nature Reserve	E8	0D07	C50	1429772.46360000000	2764721.27360000000	95	0D070192.JPG	image	2022/10/4	dry	0.01299185000	Murids	Muridae	1
1650	Cheba Ling National Nature Reserve	E8	0D07	C50	1429772.46360000000	2764721.27360000000	95	0D070196.JPG	image	2022/10/4	dry	1.72821814900	Silver Pheasant	Lophura nycthemera	1
1651	Cheba Ling National Nature Reserve	E8	0D07	C50	1429772.46360000000	2764721.27360000000	95	0D070202.JPG	image	2022/10/5	dry	0.43163484400	Murids	Muridae	1
1652	Cheba Ling National Nature Reserve	E8	0D07	C50	1429772.46360000000	2764721.27360000000	95	0D070204.JPG	image	2022/10/5	dry	1.94361281600	Silver Pheasant	Lophura nycthemera	2
1653	Cheba Ling National Nature Reserve	E8	0D07	C50	1429772.46360000000	2764721.27360000000	95	0D070206.JPG	image	2022/10/5	dry	2.76681562700	White-necklaced Partridge	Arborophila gingica	3
1654	Cheba Ling National Nature Reserve	E8	0D07	C50	1429772.46360000000	2764721.27360000000	95	0D070231.MP4	video	2022/10/6	dry	1.06763488700	Murids	Muridae	1
1655	Cheba Ling National Nature Reserve	E8	0D07	C50	1429772.46360000000	2764721.27360000000	95	0D070242.JPG	image	2022/10/12	dry	5.99145028700	Murids	Muridae	1
1656	Cheba Ling National Nature Reserve	E8	0D07	C50	1429772.46360000000	2764721.27360000000	95	0D070254.JPG	image	2022/10/14	dry	5.19104306200	Murids	Muridae	1
1657	Cheba Ling National Nature Reserve	E8	0D07	C50	1429772.46360000000	2764721.27360000000	95	0D070249.MP4	video	2022/10/13	dry	5.29814574000	Murids	Muridae	1
1658	Cheba Ling National Nature Reserve	E8	0D07	C50	1429772.46360000000	2764721.27360000000	95	0D070264.JPG	image	2022/10/18	dry	2.63123941200	Silver Pheasant	Lophura nycthemera	1
1659	Cheba Ling National Nature Reserve	E8	0D07	C50	1429772.46360000000	2764721.27360000000	95	0D070266.JPG	image	2022/10/18	dry	2.85833902300	Silver Pheasant	Lophura nycthemera	5
1660	Cheba Ling National Nature Reserve	E8	0D07	C50	1429772.46360000000	2764721.27360000000	95	0D070292.JPG	image	2022/10/19	dry	6.18608553500	Murids	Muridae	1
1661	Cheba Ling National Nature Reserve	E8	0D07	C50	1429772.46360000000	2764721.27360000000	95	0D070298.JPG	image	2022/10/20	dry	3.95330725800	White-necklaced Partridge	Arborophila gingica	2
1662	Cheba Ling National Nature Reserve	E8	0D07	C50	1429772.46360000000	2764721.27360000000	95	0D070330.JPG	image	2022/10/22	dry	4.69961455300	White-necklaced Partridge	Arborophila gingica	1
1663	Cheba Ling National Nature Reserve	E8	0D07	C50	1429772.46360000000	2764721.27360000000	95	0D070338.JPG	image	2022/10/24	dry	2.80898426600	White-necklaced Partridge	Arborophila gingica	1
1664	Cheba Ling National Nature Reserve	E8	0D07	C50	1429772.46360000000	2764721.27360000000	95	0D070339.MP4	video	2022/10/26	dry	0.92655374500	Murids	Muridae	1
1665	Cheba Ling National Nature Reserve	E8	0D07	C50	1429772.46360000000	2764721.27360000000	95	0D070353.MP4	video	2022/10/27	dry	2.13376411400	Silver Pheasant	Lophura nycthemera	2
1666	Cheba Ling National Nature Reserve	E8	0D07	C50	1429772.46360000000	2764721.27360000000	95	0D070362.JPG	image	2022/10/29	dry	0.24758949900	Murids	Muridae	1
1667	Cheba Ling National Nature Reserve	E8	0D07	C50	1429772.46360000000	2764721.27360000000	95	0D070372.JPG	image	2022/11/2	dry	1.93222922300	White-necklaced Partridge	Arborophila gingica	1
1668	Cheba Ling National Nature Reserve	E8	0D07	C50	1429772.46360000000	2764721.27360000000	95	0D070390.JPG	image	2022/11/4	dry	2.45329096200	Silver Pheasant	Lophura nycthemera	1
1669	Cheba Ling National Nature Reserve	E8	0D07	C50	1429772.46360000000	2764721.27360000000	95	0D070387.MP4	video	2022/11/3	dry	6.06385741600	Murids	Muridae	1
1670	Cheba Ling National Nature Reserve	E8	0D07	C50	1429772.46360000000	2764721.27360000000	95	0D070400.JPG	image	2022/11/4	dry	3.79043083300	Silver Pheasant	Lophura nycthemera	1
1671	Cheba Ling National Nature Reserve	E8	0D07	C50	1429772.46360000000	2764721.27360000000	95	0D070403.MP4	video	2022/11/5	dry	0.04183229900	Murids	Muridae	1
1672	Cheba Ling National Nature Reserve	E8	0D07	C50	1429772.46360000000	2764721.27360000000	95	0D070412.JPG	image	2022/11/5	dry	2.52245929100	Silver Pheasant	Lophura nycthemera	1
1673	Cheba Ling National Nature Reserve	E8	0D07	C50	1429772.46360000000	2764721.27360000000	95	0D070414.JPG	image	2022/11/5	dry	2.89377297800	Silver Pheasant	Lophura nycthemera	2
1674	Cheba Ling National Nature Reserve	E8	0D07	C50	1429772.46360000000	2764721.27360000000	95	0D070454.JPG	image	2022/11/8	dry	3.43043789200	White-necklaced Partridge	Arborophila gingica	1
1675	Cheba Ling National Nature Reserve	E8	0D07	C50	1429772.46360000000	2764721.27360000000	95	0D070472.JPG	image	2022/11/9	dry	3.60570626400	Silver Pheasant	Lophura nycthemera	1
1676	Cheba Ling National Nature Reserve	E8	0D07	C50	1429772.46360000000	2764721.27360000000	95	0D070504.JPG	image	2022/11/11	dry	5.24553351500	Murids	Muridae	1
1677	Cheba Ling National Nature Reserve	E8	0D07	C50	1429772.46360000000	2764721.27360000000	95	0D070528.JPG	image	2022/11/16	dry	2.19411885200	Silver Pheasant	Lophura nycthemera	1
1678	Cheba Ling National Nature Reserve	E8	0D07	C50	1429772.46360000000	2764721.27360000000	95	0D070525.MP4	video	2022/11/15	dry	0.16971510900	Murids	Muridae	1
1679	Cheba Ling National Nature Reserve	E8	0D07	C50	1429772.46360000000	2764721.27360000000	95	0D070537.MP4	video	2022/11/20	dry	6.06888160000	Murids	Muridae	1
1680	Cheba Ling National Nature Reserve	E8	0D07	C50	1429772.46360000000	2764721.27360000000	95	0D070554.JPG	image	2022/11/22	dry	3.64275168600	White-necklaced Partridge	Arborophila gingica	1
1681	Cheba Ling National Nature Reserve	E8	0D07	C50	1429772.46360000000	2764721.27360000000	95	0D070599.MP4	video	2022/11/25	dry	4.20309602400	White-necklaced Partridge	Arborophila gingica	3
1682	Cheba Ling National Nature Reserve	E8	0D07	C50	1429772.46360000000	2764721.27360000000	95	0D070646.JPG	image	2022/11/27	dry	3.41994065800	Silver Pheasant	Lophura nycthemera	1
1683	Cheba Ling National Nature Reserve	E8	0D07	C50	1429772.46360000000	2764721.27360000000	95	0D070682.JPG	image	2022/11/29	dry	2.34528588400	Silver Pheasant	Lophura nycthemera	1
1684	Cheba Ling National Nature Reserve	E8	0D07	C50	1429772.46360000000	2764721.27360000000	95	0D070684.JPG	image	2022/11/29	dry	2.64251096200	Silver Pheasant	Lophura nycthemera	1
1685	Cheba Ling National Nature Reserve	E8	0D07	C50	1429772.46360000000	2764721.27360000000	95	0D070696.JPG	image	2022/11/30	dry	0.14293111800	Murids	Muridae	1
1686	Cheba Ling National Nature Reserve	E8	0D07	C50	1429772.46360000000	2764721.27360000000	95	0D070701.MP4	video	2022/12/1	dry	0.40951353200	Murids	Muridae	1
1687	Cheba Ling National Nature Reserve	E8	0D07	C50	1429772.46360000000	2764721.27360000000	95	0D070706.JPG	image	2022/12/1	dry	1.67103882700	White-necklaced Partridge	Arborophila gingica	1
1688	Cheba Ling National Nature Reserve	E8	0D07	C50	1429772.46360000000	2764721.27360000000	95	0D070714.JPG	image	2022/12/1	dry	4.17113349500	Silver Pheasant	Lophura nycthemera	1
1689	Cheba Ling National Nature Reserve	E8	0D07	C50	1429772.46360000000	2764721.27360000000	95	0D070730.JPG	image	2022/12/2	dry	4.37071226900	Silver Pheasant	Lophura nycthemera	1
1690	Cheba Ling National Nature Reserve	E8	0D07	C50	1429772.46360000000	2764721.27360000000	95	0D070734.JPG	image	2022/12/3	dry	4.54122442000	White-necklaced Partridge	Arborophila gingica	1
1691	Cheba Ling National Nature Reserve	E8	0D07	C50	1429772.46360000000	2764721.27360000000	95	0D070735.MP4	video	2022/12/4	dry	0.36065690700	Murids	Muridae	1
1692	Cheba Ling National Nature Reserve	E8	0D07	C50	1429772.46360000000	2764721.27360000000	95	0D070754.JPG	image	2022/12/4	dry	2.09686689000	Silver Pheasant	Lophura nycthemera	1
1693	Cheba Ling National Nature Reserve	E8	0D07	C50	1429772.46360000000	2764721.27360000000	95	0D070784.JPG	image	2022/12/4	dry	2.89510282400	Silver Pheasant	Lophura nycthemera	1
1694	Cheba Ling National Nature Reserve	E8	0D07	C50	1429772.46360000000	2764721.27360000000	95	0D070799.MP4	video	2022/12/4	dry	4.62869496600	Silver Pheasant	Lophura nycthemera	3
1695	Cheba Ling National Nature Reserve	E8	0D07	C50	1429772.46360000000	2764721.27360000000	95	0D070803.MP4	video	2022/12/5	dry	0.06391069300	Murids	Muridae	1
1696	Cheba Ling National Nature Reserve	E8	0D07	C50	1429772.46360000000	2764721.27360000000	95	0D070813.MP4	video	2022/12/7	dry	2.47591216700	Silver Pheasant	Lophura nycthemera	1
1697	Cheba Ling National Nature Reserve	E8	0D07	C50	1429772.46360000000	2764721.27360000000	95	0D070816.JPG	image	2022/12/7	dry	2.79992963600	Silver Pheasant	Lophura nycthemera	1
1698	Cheba Ling National Nature Reserve	E8	0D07	C50	1429772.46360000000	2764721.27360000000	95	0D070826.JPG	image	2022/12/7	dry	6.16698055600	Murids	Muridae	1
1699	Cheba Ling National Nature Reserve	E8	0D07	C50	1429772.46360000000	2764721.27360000000	95	0D070827.MP4	video	2022/12/8	dry	0.58851908900	Murids	Muridae	1
1700	Cheba Ling National Nature Reserve	E8	0D07	C50	1429772.46360000000	2764721.27360000000	95	0D070850.JPG	image	2022/12/9	dry	2.12648169700	Silver Pheasant	Lophura nycthemera	1
1701	Cheba Ling National Nature Reserve	E8	0D07	C50	1429772.46360000000	2764721.27360000000	95	0D070886.JPG	image	2022/12/9	dry	3.02617266700	Silver Pheasant	Lophura nycthemera	1
1702	Cheba Ling National Nature Reserve	E8	0D07	C50	1429772.46360000000	2764721.27360000000	95	0D070890.JPG	image	2022/12/9	dry	4.60923547800	Silver Pheasant	Lophura nycthemera	3
1703	Cheba Ling National Nature Reserve	E8	0D07	C50	1429772.46360000000	2764721.27360000000	95	0D070892.JPG	image	2022/12/10	dry	1.58246504300	Silver Pheasant	Lophura nycthemera	1
1704	Cheba Ling National Nature Reserve	E8	0D07	C50	1429772.46360000000	2764721.27360000000	95	0D070898.JPG	image	2022/12/10	dry	2.05965479100	Silver Pheasant	Lophura nycthemera	2
1705	Cheba Ling National Nature Reserve	E8	0D07	C50	1429772.46360000000	2764721.27360000000	95	0D070913.MP4	video	2022/12/12	dry	5.23801718000	Murids	Muridae	1
1706	Cheba Ling National Nature Reserve	E8	0D07	C50	1429772.46360000000	2764721.27360000000	95	0D070918.JPG	image	2022/12/13	dry	3.44056231300	Silver Pheasant	Lophura nycthemera	1
1707	Cheba Ling National Nature Reserve	E8	0D07	C50	1429772.46360000000	2764721.27360000000	95	0D070939.MP4	video	2022/12/13	dry	4.50488623700	White-necklaced Partridge	Arborophila gingica	2
1708	Cheba Ling National Nature Reserve	E8	0D07	C50	1429772.46360000000	2764721.27360000000	95	0D070961.MP4	video	2022/12/15	dry	1.31742579900	Murids	Muridae	1
1709	Cheba Ling National Nature Reserve	E8	0D07	C50	1429772.46360000000	2764721.27360000000	95	0D070970.JPG	image	2022/12/15	dry	4.52593645300	White-necklaced Partridge	Arborophila gingica	1
1710	Cheba Ling National Nature Reserve	E8	0D07	C50	1429772.46360000000	2764721.27360000000	95	0D070976.JPG	image	2022/12/15	dry	5.77735526000	Murids	Muridae	1
1711	Cheba Ling National Nature Reserve	E8	0D07	C50	1429772.46360000000	2764721.27360000000	95	0D070973.MP4	video	2022/12/15	dry	5.53868872200	Murids	Muridae	1
1712	Cheba Ling National Nature Reserve	E8	0D07	C50	1429772.46360000000	2764721.27360000000	95	0D070977.MP4	video	2022/12/15	dry	5.95733330200	Murids	Muridae	1
1713	Cheba Ling National Nature Reserve	E8	0D07	C50	1429772.46360000000	2764721.27360000000	95	0D070979.MP4	video	2022/12/16	dry	0.06348778500	Murids	Muridae	1
1714	Cheba Ling National Nature Reserve	E8	0D07	C50	1429772.46360000000	2764721.27360000000	95	0D070989.MP4	video	2022/12/16	dry	4.95025407400	Murids	Muridae	1
1715	Cheba Ling National Nature Reserve	E8	0D07	C50	1429772.46360000000	2764721.27360000000	95	0D070995.MP4	video	2022/12/17	dry	0.03027468300	Murids	Muridae	1
1716	Cheba Ling National Nature Reserve	E8	0D07	C50	1429772.46360000000	2764721.27360000000	95	0D070991.MP4	video	2022/12/16	dry	5.23579633500	Murids	Muridae	1
1717	Cheba Ling National Nature Reserve	E8	0D07	C50	1429772.46360000000	2764721.27360000000	95	0D071006.JPG	image	2022/12/17	dry	3.72751981400	Silver Pheasant	Lophura nycthemera	1
1718	Cheba Ling National Nature Reserve	E8	0D07	C50	1429772.46360000000	2764721.27360000000	95	0D071011.MP4	video	2022/12/17	dry	5.04640169400	Murids	Muridae	1
1719	Cheba Ling National Nature Reserve	E8	0D07	C50	1429772.46360000000	2764721.27360000000	95	0D071014.JPG	image	2022/12/19	dry	0.10068348800	Murids	Muridae	1
1720	Cheba Ling National Nature Reserve	E8	0D07	C50	1429772.46360000000	2764721.27360000000	95	0D071016.JPG	image	2022/12/19	dry	3.29340759900	Silver Pheasant	Lophura nycthemera	1
1721	Cheba Ling National Nature Reserve	E8	0D07	C50	1429772.46360000000	2764721.27360000000	95	0D071018.JPG	image	2022/12/19	dry	4.70522921100	Silver Pheasant	Lophura nycthemera	1
1722	Cheba Ling National Nature Reserve	E8	0D07	C50	1429772.46360000000	2764721.27360000000	95	0D071019.MP4	video	2022/12/19	dry	4.95692296000	Murids	Muridae	1
1723	Cheba Ling National Nature Reserve	E8	0D07	C50	1429772.46360000000	2764721.27360000000	95	0D071026.JPG	image	2022/12/20	dry	0.02445817600	Murids	Muridae	1
1724	Cheba Ling National Nature Reserve	E8	0D07	C50	1429772.46360000000	2764721.27360000000	95	0D071023.MP4	video	2022/12/19	dry	5.90300759900	Murids	Muridae	1
1725	Cheba Ling National Nature Reserve	E8	0D07	C50	1429772.46360000000	2764721.27360000000	95	0D071027.MP4	video	2022/12/20	dry	0.31372954900	Murids	Muridae	1
1726	Cheba Ling National Nature Reserve	E8	0D07	C50	1429772.46360000000	2764721.27360000000	95	0D071030.JPG	image	2022/12/20	dry	1.59757115600	Silver Pheasant	Lophura nycthemera	1
1727	Cheba Ling National Nature Reserve	E8	0D07	C50	1429772.46360000000	2764721.27360000000	95	0D071034.JPG	image	2022/12/20	dry	3.00956063600	Silver Pheasant	Lophura nycthemera	1
1728	Cheba Ling National Nature Reserve	E8	0D07	C50	1429772.46360000000	2764721.27360000000	95	0D071035.MP4	video	2022/12/20	dry	3.24653789600	Silver Pheasant	Lophura nycthemera	1
1729	Cheba Ling National Nature Reserve	E8	0D07	C50	1429772.46360000000	2764721.27360000000	95	0D071037.MP4	video	2022/12/20	dry	3.72542943200	Silver Pheasant	Lophura nycthemera	1
1730	Cheba Ling National Nature Reserve	E8	0D07	C50	1429772.46360000000	2764721.27360000000	95	0D071039.MP4	video	2022/12/20	dry	5.70564630700	Murids	Muridae	1
1731	Cheba Ling National Nature Reserve	E8	0D07	C50	1429772.46360000000	2764721.27360000000	95	0D071043.MP4	video	2022/12/21	dry	5.52001000000	Murids	Muridae	1
1732	Cheba Ling National Nature Reserve	E8	0D07	C50	1429772.46360000000	2764721.27360000000	95	0D071047.MP4	video	2022/12/22	dry	0.01664576600	Murids	Muridae	1
1733	Cheba Ling National Nature Reserve	E8	0D07	C50	1429772.46360000000	2764721.27360000000	95	0D071045.MP4	video	2022/12/21	dry	5.94607689900	Murids	Muridae	1
1734	Cheba Ling National Nature Reserve	F6	0.00E+00	C53	1429894.85890000000	2766427.47530000000	95	0E050042.MP4	video	2022/9/21	rainy	5.54284693100	Ferret Badger	Melogale moschata	2
1735	Cheba Ling National Nature Reserve	F6	0.00E+00	C53	1429894.85890000000	2766427.47530000000	95	0E050076.MP4	video	2022/9/27	rainy	5.25488627800	Murids	Muridae	1
1736	Cheba Ling National Nature Reserve	F6	0.00E+00	C53	1429894.85890000000	2766427.47530000000	95	0E050054.MP4	video	2022/9/27	rainy	0.23487402600	Murids	Muridae	1
1737	Cheba Ling National Nature Reserve	F6	0.00E+00	C53	1429894.85890000000	2766427.47530000000	95	0E050053.MP4	video	2022/9/26	rainy	5.45717293600	Murids	Muridae	1
1738	Cheba Ling National Nature Reserve	F6	0.00E+00	C53	1429894.85890000000	2766427.47530000000	95	0E050100.MP4	video	2022/10/1	dry	1.60517278500	Silver Pheasant	Lophura nycthemera	1
1739	Cheba Ling National Nature Reserve	F6	0.00E+00	C53	1429894.85890000000	2766427.47530000000	95	0E050188.MP4	video	2022/10/7	dry	2.12810806500	Silver Pheasant	Lophura nycthemera	3
1740	Cheba Ling National Nature Reserve	F6	0.00E+00	C53	1429894.85890000000	2766427.47530000000	95	0E050185.MP4	video	2022/10/7	dry	0.97685285200	Murids	Muridae	1
1741	Cheba Ling National Nature Reserve	F6	0.00E+00	C53	1429894.85890000000	2766427.47530000000	95	0E050197.MP4	video	2022/10/7	dry	3.75892370900	Silver Pheasant	Lophura nycthemera	1
1742	Cheba Ling National Nature Reserve	F6	0.00E+00	C53	1429894.85890000000	2766427.47530000000	95	0E050201.MP4	video	2022/10/9	dry	1.09934271900	Ferret Badger	Melogale moschata	1
1743	Cheba Ling National Nature Reserve	F6	0.00E+00	C53	1429894.85890000000	2766427.47530000000	95	0E050202.MP4	video	2022/10/9	dry	1.31281333600	Murids	Muridae	1
1744	Cheba Ling National Nature Reserve	F6	0.00E+00	C53	1429894.85890000000	2766427.47530000000	95	0E050203.MP4	video	2022/10/10	dry	1.56714783600	Silver Pheasant	Lophura nycthemera	1
1745	Cheba Ling National Nature Reserve	F6	0.00E+00	C53	1429894.85890000000	2766427.47530000000	95	0E050216.MP4	video	2022/10/12	dry	5.97876189700	Murids	Muridae	1
1746	Cheba Ling National Nature Reserve	F6	0.00E+00	C53	1429894.85890000000	2766427.47530000000	95	0E050200.MP4	video	2022/10/8	dry	2.83531226600	Silver Pheasant	Lophura nycthemera	1
1747	Cheba Ling National Nature Reserve	F6	0.00E+00	C53	1429894.85890000000	2766427.47530000000	95	0E050223.MP4	video	2022/10/15	dry	1.86834699300	Silver Pheasant	Lophura nycthemera	3
1748	Cheba Ling National Nature Reserve	F6	0.00E+00	C53	1429894.85890000000	2766427.47530000000	95	0E050250.MP4	video	2022/10/17	dry	5.67101256200	Murids	Muridae	1
1749	Cheba Ling National Nature Reserve	F6	0.00E+00	C53	1429894.85890000000	2766427.47530000000	95	0E050249.MP4	video	2022/10/17	dry	2.45456237500	Silver Pheasant	Lophura nycthemera	1
1750	Cheba Ling National Nature Reserve	F6	0.00E+00	C53	1429894.85890000000	2766427.47530000000	95	0E050270.MP4	video	2022/10/21	dry	0.45590507400	Murids	Muridae	1
1751	Cheba Ling National Nature Reserve	F6	0.00E+00	C53	1429894.85890000000	2766427.47530000000	95	0E050334.MP4	video	2022/10/24	dry	5.67530659500	Murids	Muridae	1
1752	Cheba Ling National Nature Reserve	F6	0.00E+00	C53	1429894.85890000000	2766427.47530000000	95	0E050353.MP4	video	2022/10/26	dry	2.06602266600	Silver Pheasant	Lophura nycthemera	2
1753	Cheba Ling National Nature Reserve	F6	0.00E+00	C53	1429894.85890000000	2766427.47530000000	95	0E050371.MP4	video	2022/10/27	dry	5.03944256500	Murids	Muridae	1
1754	Cheba Ling National Nature Reserve	F6	0.00E+00	C53	1429894.85890000000	2766427.47530000000	95	0E050385.MP4	video	2022/10/29	dry	3.69903401000	Silver Pheasant	Lophura nycthemera	2
1755	Cheba Ling National Nature Reserve	F6	0.00E+00	C53	1429894.85890000000	2766427.47530000000	95	0E050383.MP4	video	2022/10/29	dry	1.01762435200	Murids	Muridae	1
1756	Cheba Ling National Nature Reserve	F6	0.00E+00	C53	1429894.85890000000	2766427.47530000000	95	0E050390.MP4	video	2022/10/30	dry	5.99212606800	Masked palm Civet	Paguma larvata	1
1757	Cheba Ling National Nature Reserve	F6	0.00E+00	C53	1429894.85890000000	2766427.47530000000	95	0E050410.MP4	video	2022/11/3	dry	1.73331710400	Silver Pheasant	Lophura nycthemera	1
1758	Cheba Ling National Nature Reserve	F6	0.00E+00	C53	1429894.85890000000	2766427.47530000000	95	0E050404.MP4	video	2022/11/1	dry	1.62169581000	Silver Pheasant	Lophura nycthemera	1
1759	Cheba Ling National Nature Reserve	F6	0.00E+00	C53	1429894.85890000000	2766427.47530000000	95	0E050413.MP4	video	2022/11/5	dry	0.91312926700	Murids	Muridae	1
1760	Cheba Ling National Nature Reserve	F6	0.00E+00	C53	1429894.85890000000	2766427.47530000000	95	0E050416.MP4	video	2022/11/6	dry	0.80182649100	Murids	Muridae	1
1761	Cheba Ling National Nature Reserve	F6	0.00E+00	C53	1429894.85890000000	2766427.47530000000	95	0E050418.MP4	video	2022/11/7	dry	1.08047061800	Ferret Badger	Melogale moschata	1
1762	Cheba Ling National Nature Reserve	F6	0.00E+00	C53	1429894.85890000000	2766427.47530000000	95	0E050427.MP4	video	2022/11/10	dry	0.84442125400	Ferret Badger	Melogale moschata	1
1763	Cheba Ling National Nature Reserve	F6	0.00E+00	C53	1429894.85890000000	2766427.47530000000	95	0E050456.MP4	video	2022/11/16	dry	4.73271929400	Silver Pheasant	Lophura nycthemera	1
1764	Cheba Ling National Nature Reserve	F6	0.00E+00	C53	1429894.85890000000	2766427.47530000000	95	0E050488.MP4	video	2022/11/21	dry	3.13206457700	Silver Pheasant	Lophura nycthemera	4
1765	Cheba Ling National Nature Reserve	F6	0.00E+00	C53	1429894.85890000000	2766427.47530000000	95	0E050486.MP4	video	2022/11/20	dry	1.61107819400	Silver Pheasant	Lophura nycthemera	1
1766	Cheba Ling National Nature Reserve	F6	0.00E+00	C53	1429894.85890000000	2766427.47530000000	95	0E050490.MP4	video	2022/11/22	dry	3.78775639100	Silver Pheasant	Lophura nycthemera	1
1767	Cheba Ling National Nature Reserve	F6	0.00E+00	C53	1429894.85890000000	2766427.47530000000	95	0E050493.MP4	video	2022/11/23	dry	1.62025785400	Silver Pheasant	Lophura nycthemera	1
1768	Cheba Ling National Nature Reserve	F6	0.00E+00	C53	1429894.85890000000	2766427.47530000000	95	0E050492.MP4	video	2022/11/22	dry	4.48336473000	Silver Pheasant	Lophura nycthemera	1
1769	Cheba Ling National Nature Reserve	F6	0.00E+00	C53	1429894.85890000000	2766427.47530000000	95	0E050495.MP4	video	2022/11/25	dry	4.72037845400	Silver Pheasant	Lophura nycthemera	2
1770	Cheba Ling National Nature Reserve	F6	0.00E+00	C53	1429894.85890000000	2766427.47530000000	95	0E050508.MP4	video	2022/12/2	dry	1.99023277400	Silver Pheasant	Lophura nycthemera	2
1771	Cheba Ling National Nature Reserve	F6	0.00E+00	C53	1429894.85890000000	2766427.47530000000	95	0E050513.MP4	video	2022/12/3	dry	0.74834761800	Murids	Muridae	1
1772	Cheba Ling National Nature Reserve	F6	0.00E+00	C53	1429894.85890000000	2766427.47530000000	95	0E050521.MP4	video	2022/12/7	dry	1.73451091900	Silver Pheasant	Lophura nycthemera	2
1773	Cheba Ling National Nature Reserve	F6	0.00E+00	C53	1429894.85890000000	2766427.47530000000	95	0E050526.MP4	video	2022/12/11	dry	4.69042626400	Silver Pheasant	Lophura nycthemera	3
1774	Cheba Ling National Nature Reserve	F6	0.00E+00	C53	1429894.85890000000	2766427.47530000000	95	0E050528.MP4	video	2022/12/13	dry	0.56640948400	Ferret Badger	Melogale moschata	1
1775	Cheba Ling National Nature Reserve	F6	0.00E+00	C53	1429894.85890000000	2766427.47530000000	95	0E050529.MP4	video	2022/12/13	dry	4.76300312000	Silver Pheasant	Lophura nycthemera	1
1776	Cheba Ling National Nature Reserve	F6	0.00E+00	C53	1429894.85890000000	2766427.47530000000	95	0E050533.MP4	video	2022/12/17	dry	4.79236201200	Silver Pheasant	Lophura nycthemera	2
1777	Cheba Ling National Nature Reserve	F6	0.00E+00	C53	1429971.83180000000	2766088.66510000000	95	0E060070.JPG	image	2022/9/19	rainy	5.31906284100	Ferret Badger	Melogale moschata	1
1778	Cheba Ling National Nature Reserve	F6	0.00E+00	C53	1429971.83180000000	2766088.66510000000	95	0E060076.JPG	image	2022/9/22	rainy	1.80887619300	Silver Pheasant	Lophura nycthemera	1
1779	Cheba Ling National Nature Reserve	F6	0.00E+00	C53	1429971.83180000000	2766088.66510000000	95	0E060082.JPG	image	2022/9/25	rainy	2.08319494500	Silver Pheasant	Lophura nycthemera	1
1780	Cheba Ling National Nature Reserve	F6	0.00E+00	C53	1429971.83180000000	2766088.66510000000	95	0E060090.JPG	image	2022/9/29	rainy	2.17255512400	Silver Pheasant	Lophura nycthemera	1
1781	Cheba Ling National Nature Reserve	F6	0.00E+00	C53	1429971.83180000000	2766088.66510000000	95	0E060094.JPG	image	2022/10/2	dry	0.99710788300	Murids	Muridae	1
1782	Cheba Ling National Nature Reserve	F6	0.00E+00	C53	1429971.83180000000	2766088.66510000000	95	0E060098.JPG	image	2022/10/2	dry	4.26518243800	Silver Pheasant	Lophura nycthemera	2
1783	Cheba Ling National Nature Reserve	F6	0.00E+00	C53	1429971.83180000000	2766088.66510000000	95	0E060114.JPG	image	2022/10/9	dry	1.37686918600	Masked palm Civet	Paguma larvata	1
1784	Cheba Ling National Nature Reserve	F6	0.00E+00	C53	1429971.83180000000	2766088.66510000000	95	0E060126.JPG	image	2022/10/11	dry	2.43849024500	Silver Pheasant	Lophura nycthemera	1
1785	Cheba Ling National Nature Reserve	F6	0.00E+00	C53	1429971.83180000000	2766088.66510000000	95	0E060132.JPG	image	2022/10/15	dry	4.61810766600	Silver Pheasant	Lophura nycthemera	1
1786	Cheba Ling National Nature Reserve	F6	0.00E+00	C53	1429971.83180000000	2766088.66510000000	95	0E060134.JPG	image	2022/10/16	dry	2.04780268100	Silver Pheasant	Lophura nycthemera	1
1787	Cheba Ling National Nature Reserve	F6	0.00E+00	C53	1429971.83180000000	2766088.66510000000	95	0E060138.JPG	image	2022/10/17	dry	5.82242530800	Ferret Badger	Melogale moschata	1
1788	Cheba Ling National Nature Reserve	F6	0.00E+00	C53	1429971.83180000000	2766088.66510000000	95	0E060140.JPG	image	2022/10/18	dry	0.01531529100	Ferret Badger	Melogale moschata	1
1789	Cheba Ling National Nature Reserve	F6	0.00E+00	C53	1429971.83180000000	2766088.66510000000	95	0E060142.JPG	image	2022/10/21	dry	1.86771500300	Silver Pheasant	Lophura nycthemera	1
1790	Cheba Ling National Nature Reserve	F6	0.00E+00	C53	1429971.83180000000	2766088.66510000000	95	0E060137.MP4	video	2022/10/17	dry	5.82242530800	Masked palm Civet	Paguma larvata	1
1791	Cheba Ling National Nature Reserve	F6	0.00E+00	C53	1429971.83180000000	2766088.66510000000	95	0E060222.JPG	image	2022/10/21	dry	4.36240267000	Silver Pheasant	Lophura nycthemera	1
1792	Cheba Ling National Nature Reserve	F6	0.00E+00	C53	1429971.83180000000	2766088.66510000000	95	0E060226.JPG	image	2022/10/22	dry	6.25131059400	Murids	Muridae	1
1793	Cheba Ling National Nature Reserve	F6	0.00E+00	C53	1429971.83180000000	2766088.66510000000	95	0E060225.MP4	video	2022/10/22	dry	6.25131059400	Ferret Badger	Melogale moschata	1
1794	Cheba Ling National Nature Reserve	F6	0.00E+00	C53	1429971.83180000000	2766088.66510000000	95	0E060236.JPG	image	2022/10/26	dry	5.75290039700	Ferret Badger	Melogale moschata	1
1795	Cheba Ling National Nature Reserve	F6	0.00E+00	C53	1429971.83180000000	2766088.66510000000	95	0E060240.JPG	image	2022/10/27	dry	0.31390445200	Ferret Badger	Melogale moschata	1
1796	Cheba Ling National Nature Reserve	F6	0.00E+00	C53	1429971.83180000000	2766088.66510000000	95	0E060233.MP4	video	2022/10/25	dry	4.36996025100	Silver Pheasant	Lophura nycthemera	1
1797	Cheba Ling National Nature Reserve	F6	0.00E+00	C53	1429971.83180000000	2766088.66510000000	95	0E060246.JPG	image	2022/10/28	dry	1.05617301500	Ferret Badger	Melogale moschata	1
1798	Cheba Ling National Nature Reserve	F6	0.00E+00	C53	1429971.83180000000	2766088.66510000000	95	0E060260.JPG	image	2022/10/29	dry	5.22137693900	Murids	Muridae	1
1799	Cheba Ling National Nature Reserve	F6	0.00E+00	C53	1429971.83180000000	2766088.66510000000	95	0E060268.JPG	image	2022/10/30	dry	0.10358858200	Ferret Badger	Melogale moschata	1
1800	Cheba Ling National Nature Reserve	F6	0.00E+00	C53	1429971.83180000000	2766088.66510000000	95	0E060282.JPG	image	2022/10/30	dry	5.77836756300	Murids	Muridae	1
1801	Cheba Ling National Nature Reserve	F6	0.00E+00	C53	1429971.83180000000	2766088.66510000000	95	0E060286.JPG	image	2022/11/1	dry	0.99271644700	Ferret Badger	Melogale moschata	1
1802	Cheba Ling National Nature Reserve	F6	0.00E+00	C53	1429971.83180000000	2766088.66510000000	95	0E060290.JPG	image	2022/11/2	dry	0.22214264800	Murids	Muridae	1
1803	Cheba Ling National Nature Reserve	F6	0.00E+00	C53	1429971.83180000000	2766088.66510000000	95	0E060288.JPG	image	2022/11/1	dry	4.59877150100	Silver Pheasant	Lophura nycthemera	1
1804	Cheba Ling National Nature Reserve	F6	0.00E+00	C53	1429971.83180000000	2766088.66510000000	95	0E060304.JPG	image	2022/11/4	dry	0.46202991200	Ferret Badger	Melogale moschata	1
1805	Cheba Ling National Nature Reserve	F6	0.00E+00	C53	1429971.83180000000	2766088.66510000000	95	0E060310.JPG	image	2022/11/4	dry	2.41108482900	Silver Pheasant	Lophura nycthemera	1
1806	Cheba Ling National Nature Reserve	F6	0.00E+00	C53	1429971.83180000000	2766088.66510000000	95	0E060320.JPG	image	2022/11/5	dry	2.69639808700	Silver Pheasant	Lophura nycthemera	1
1807	Cheba Ling National Nature Reserve	F6	0.00E+00	C53	1429971.83180000000	2766088.66510000000	95	0E060317.MP4	video	2022/11/5	dry	1.29585499900	Murids	Muridae	1
1808	Cheba Ling National Nature Reserve	F6	0.00E+00	C53	1429971.83180000000	2766088.66510000000	95	0E060326.JPG	image	2022/11/6	dry	1.88082060600	Silver Pheasant	Lophura nycthemera	1
1809	Cheba Ling National Nature Reserve	F6	0.00E+00	C53	1429971.83180000000	2766088.66510000000	95	0E060323.MP4	video	2022/11/6	dry	1.04981345000	Murids	Muridae	1
1810	Cheba Ling National Nature Reserve	F6	0.00E+00	C53	1429971.83180000000	2766088.66510000000	95	0E060329.MP4	video	2022/11/7	dry	1.19414001300	Masked palm Civet	Paguma larvata	1
1811	Cheba Ling National Nature Reserve	F6	0.00E+00	C53	1429971.83180000000	2766088.66510000000	95	0E060350.JPG	image	2022/11/13	dry	6.01203239400	Ferret Badger	Melogale moschata	1
1812	Cheba Ling National Nature Reserve	F6	0.00E+00	C53	1429971.83180000000	2766088.66510000000	95	0E060356.JPG	image	2022/11/15	dry	5.23300062400	Murids	Muridae	1
1813	Cheba Ling National Nature Reserve	F6	0.00E+00	C53	1429971.83180000000	2766088.66510000000	95	0E060360.JPG	image	2022/11/16	dry	0.62569523500	Murids	Muridae	1
1814	Cheba Ling National Nature Reserve	F6	0.00E+00	C53	1429971.83180000000	2766088.66510000000	95	0E060364.JPG	image	2022/11/16	dry	0.86214860900	Murids	Muridae	1
1815	Cheba Ling National Nature Reserve	F6	0.00E+00	C53	1429971.83180000000	2766088.66510000000	95	0E060366.JPG	image	2022/11/16	dry	1.01844829600	Murids	Muridae	1
1816	Cheba Ling National Nature Reserve	F6	0.00E+00	C53	1429971.83180000000	2766088.66510000000	95	0E060368.JPG	image	2022/11/16	dry	5.12145333000	Murids	Muridae	1
1817	Cheba Ling National Nature Reserve	F6	0.00E+00	C53	1429971.83180000000	2766088.66510000000	95	0E060373.MP4	video	2022/11/18	dry	0.00690292100	Murids	Muridae	1
1818	Cheba Ling National Nature Reserve	F6	0.00E+00	C53	1429971.83180000000	2766088.66510000000	95	0E060371.MP4	video	2022/11/17	dry	5.36633543800	Murids	Muridae	1
1819	Cheba Ling National Nature Reserve	F6	0.00E+00	C53	1429971.83180000000	2766088.66510000000	95	0E060424.JPG	image	2022/11/20	dry	5.56648050500	Spotted Linsang	Prionodon pardicolor	1
1820	Cheba Ling National Nature Reserve	F6	0.00E+00	C53	1429971.83180000000	2766088.66510000000	95	0E060430.JPG	image	2022/11/21	dry	5.11226719700	Murids	Muridae	1
1821	Cheba Ling National Nature Reserve	F6	0.00E+00	C53	1429971.83180000000	2766088.66510000000	95	0E060438.JPG	image	2022/11/22	dry	6.10720112500	Murids	Muridae	1
1822	Cheba Ling National Nature Reserve	F6	0.00E+00	C53	1429971.83180000000	2766088.66510000000	95	0E060447.MP4	video	2022/11/24	dry	0.92974541200	Murids	Muridae	1
1823	Cheba Ling National Nature Reserve	F6	0.00E+00	C53	1429971.83180000000	2766088.66510000000	95	0E060445.MP4	video	2022/11/23	dry	0.03375044200	Murids	Muridae	1
1824	Cheba Ling National Nature Reserve	F6	0.00E+00	C53	1429971.83180000000	2766088.66510000000	95	0E060456.JPG	image	2022/11/25	dry	1.22103350300	Murids	Muridae	1
1825	Cheba Ling National Nature Reserve	F6	0.00E+00	C53	1429971.83180000000	2766088.66510000000	95	0E060453.MP4	video	2022/11/25	dry	0.97516604700	Murids	Muridae	1
1826	Cheba Ling National Nature Reserve	F6	0.00E+00	C53	1429971.83180000000	2766088.66510000000	95	0E060471.MP4	video	2022/11/26	dry	0.77089478400	Ferret Badger	Melogale moschata	1
1827	Cheba Ling National Nature Reserve	F6	0.00E+00	C53	1429971.83180000000	2766088.66510000000	95	0E060484.JPG	image	2022/11/27	dry	6.24863150900	Murids	Muridae	1
1828	Cheba Ling National Nature Reserve	F6	0.00E+00	C53	1429971.83180000000	2766088.66510000000	95	0E060477.MP4	video	2022/11/26	dry	0.95708810600	Murids	Muridae	1
1829	Cheba Ling National Nature Reserve	F6	0.00E+00	C53	1429971.83180000000	2766088.66510000000	95	0E060479.MP4	video	2022/11/26	dry	5.13668503800	Murids	Muridae	1
1830	Cheba Ling National Nature Reserve	F6	0.00E+00	C53	1429971.83180000000	2766088.66510000000	95	0E060481.MP4	video	2022/11/26	dry	5.83788116500	Murids	Muridae	1
1831	Cheba Ling National Nature Reserve	F6	0.00E+00	C53	1429971.83180000000	2766088.66510000000	95	0E060493.MP4	video	2022/11/27	dry	0.28997349500	Murids	Muridae	1
1832	Cheba Ling National Nature Reserve	F6	0.00E+00	C53	1429971.83180000000	2766088.66510000000	95	0E060511.MP4	video	2022/11/28	dry	0.77073873600	Murids	Muridae	1
1833	Cheba Ling National Nature Reserve	F6	0.00E+00	C53	1429971.83180000000	2766088.66510000000	95	0E060515.MP4	video	2022/11/28	dry	5.84403798500	Murids	Muridae	1
1834	Cheba Ling National Nature Reserve	F6	0.00E+00	C53	1429971.83180000000	2766088.66510000000	95	0E060519.MP4	video	2022/11/30	dry	0.13902117800	Murids	Muridae	1
1835	Cheba Ling National Nature Reserve	F6	0.00E+00	C53	1429971.83180000000	2766088.66510000000	95	0E060529.MP4	video	2022/11/30	dry	6.23276274700	Murids	Muridae	1
1836	Cheba Ling National Nature Reserve	F6	0.00E+00	C53	1429971.83180000000	2766088.66510000000	95	0E060531.MP4	video	2022/12/1	dry	0.43713834300	Murids	Muridae	1
1837	Cheba Ling National Nature Reserve	F6	0.00E+00	C53	1429971.83180000000	2766088.66510000000	95	0E060538.JPG	image	2022/12/1	dry	6.14064516100	Ferret Badger	Melogale moschata	1
1838	Cheba Ling National Nature Reserve	F6	0.00E+00	C53	1429971.83180000000	2766088.66510000000	95	0E060547.MP4	video	2022/12/4	dry	1.07277081600	Murids	Muridae	1
1839	Cheba Ling National Nature Reserve	F6	0.00E+00	C53	1429971.83180000000	2766088.66510000000	95	0E060545.MP4	video	2022/12/4	dry	0.64394281400	Murids	Muridae	1
1840	Cheba Ling National Nature Reserve	F6	0.00E+00	C53	1429971.83180000000	2766088.66510000000	95	0E060553.MP4	video	2022/12/5	dry	1.18441081700	Murids	Muridae	1
1841	Cheba Ling National Nature Reserve	F6	0.00E+00	C53	1429971.83180000000	2766088.66510000000	95	0E060560.JPG	image	2022/12/6	dry	1.29983549000	Ferret Badger	Melogale moschata	1
1842	Cheba Ling National Nature Reserve	F6	0.00E+00	C53	1429971.83180000000	2766088.66510000000	95	0E060555.MP4	video	2022/12/6	dry	1.10339450000	Murids	Muridae	1
1843	Cheba Ling National Nature Reserve	F6	0.00E+00	C53	1429971.83180000000	2766088.66510000000	95	0E060568.JPG	image	2022/12/8	dry	1.72153695200	Silver Pheasant	Lophura nycthemera	1
1844	Cheba Ling National Nature Reserve	F6	0.00E+00	C53	1429971.83180000000	2766088.66510000000	95	0E060572.JPG	image	2022/12/10	dry	5.03697925900	Ferret Badger	Melogale moschata	1
1845	Cheba Ling National Nature Reserve	F6	0.00E+00	C53	1429971.83180000000	2766088.66510000000	95	0E060563.MP4	video	2022/12/7	dry	0.72408756500	Murids	Muridae	1
1846	Cheba Ling National Nature Reserve	F6	0.00E+00	C53	1429971.83180000000	2766088.66510000000	95	0E060574.JPG	image	2022/12/13	dry	4.99004962600	Ferret Badger	Melogale moschata	1
1847	Cheba Ling National Nature Reserve	F6	0.00E+00	C53	1429971.83180000000	2766088.66510000000	95	0E060581.MP4	video	2022/12/15	dry	4.52610218200	Silver Pheasant	Lophura nycthemera	1
1848	Cheba Ling National Nature Reserve	F6	0.00E+00	C53	1429971.83180000000	2766088.66510000000	95	0E060579.MP4	video	2022/12/14	dry	5.94744256800	Murids	Muridae	1
1849	Cheba Ling National Nature Reserve	F6	0.00E+00	C53	1429971.83180000000	2766088.66510000000	95	0E060588.JPG	image	2022/12/15	dry	5.73830840200	Murids	Muridae	1
1850	Cheba Ling National Nature Reserve	F6	0.00E+00	C53	1429971.83180000000	2766088.66510000000	95	0E060583.MP4	video	2022/12/15	dry	5.53878004800	Murids	Muridae	1
1851	Cheba Ling National Nature Reserve	F6	0.00E+00	C53	1429971.83180000000	2766088.66510000000	95	0E060593.MP4	video	2022/12/18	dry	0.01274745900	Murids	Muridae	1
1852	Cheba Ling National Nature Reserve	G5	0F04	C60	1431179.69750000000	2767701.61700000000	95	0F040067.JPG	image	2022/9/17	rainy	6.15061376600	Murids	Muridae	1
1853	Cheba Ling National Nature Reserve	G5	0F04	C60	1431179.69750000000	2767701.61700000000	95	0F040074.MP4	video	2022/9/19	rainy	5.08387765300	Murids	Muridae	1
1854	Cheba Ling National Nature Reserve	G5	0F04	C60	1431179.69750000000	2767701.61700000000	95	0F040080.MP4	video	2022/9/20	rainy	5.10117597300	Murids	Muridae	1
1855	Cheba Ling National Nature Reserve	G5	0F04	C60	1431179.69750000000	2767701.61700000000	95	0F040078.MP4	video	2022/9/20	rainy	6.26254125800	Murids	Muridae	1
1856	Cheba Ling National Nature Reserve	G5	0F04	C60	1431179.69750000000	2767701.61700000000	95	0F040083.JPG	image	2022/9/20	rainy	5.76164707100	Murids	Muridae	1
1857	Cheba Ling National Nature Reserve	G5	0F04	C60	1431179.69750000000	2767701.61700000000	95	0F040091.JPG	image	2022/9/21	rainy	5.81293089300	Murids	Muridae	1
1858	Cheba Ling National Nature Reserve	G5	0F04	C60	1431179.69750000000	2767701.61700000000	95	0F040084.MP4	video	2022/9/20	rainy	5.85030091000	Ferret Badger	Melogale moschata	1
1859	Cheba Ling National Nature Reserve	G5	0F04	C60	1431179.69750000000	2767701.61700000000	95	0F040088.MP4	video	2022/9/21	rainy	5.06974053800	Murids	Muridae	1
1860	Cheba Ling National Nature Reserve	G5	0F04	C60	1431179.69750000000	2767701.61700000000	95	0F040101.JPG	image	2022/9/23	rainy	0.41594068000	Murids	Muridae	1
1861	Cheba Ling National Nature Reserve	G5	0F04	C60	1431179.69750000000	2767701.61700000000	95	0F040107.JPG	image	2022/9/25	rainy	5.41913368400	Murids	Muridae	1
1862	Cheba Ling National Nature Reserve	G5	0F04	C60	1431179.69750000000	2767701.61700000000	95	0F040111.JPG	image	2022/9/26	rainy	0.14648603000	Murids	Muridae	1
1863	Cheba Ling National Nature Reserve	G5	0F04	C60	1431179.69750000000	2767701.61700000000	95	0F040104.MP4	video	2022/9/23	rainy	5.87961551000	Murids	Muridae	1
1864	Cheba Ling National Nature Reserve	G5	0F04	C60	1431179.69750000000	2767701.61700000000	95	0F040119.JPG	image	2022/9/27	rainy	1.12675644600	Murids	Muridae	1
1865	Cheba Ling National Nature Reserve	G5	0F04	C60	1431179.69750000000	2767701.61700000000	95	0F040121.JPG	image	2022/9/28	rainy	0.29718971600	Murids	Muridae	1
1866	Cheba Ling National Nature Reserve	G5	0F04	C60	1431179.69750000000	2767701.61700000000	95	0F040122.MP4	video	2022/9/28	rainy	6.03074593300	Murids	Muridae	1
1867	Cheba Ling National Nature Reserve	G5	0F04	C60	1431179.69750000000	2767701.61700000000	95	0F040125.JPG	image	2022/9/30	rainy	0.55960485100	Murids	Muridae	1
1868	Cheba Ling National Nature Reserve	G5	0F04	C60	1431179.69750000000	2767701.61700000000	95	0F040129.JPG	image	2022/10/1	dry	5.97584558100	Murids	Muridae	1
1869	Cheba Ling National Nature Reserve	G5	0F04	C60	1431179.69750000000	2767701.61700000000	95	0F040131.JPG	image	2022/10/2	dry	5.43254714200	Ferret Badger	Melogale moschata	1
1870	Cheba Ling National Nature Reserve	G5	0F04	C60	1431179.69750000000	2767701.61700000000	95	0F040136.MP4	video	2022/10/6	dry	0.50964155300	Murids	Muridae	1
1871	Cheba Ling National Nature Reserve	G5	0F04	C60	1431179.69750000000	2767701.61700000000	95	0F040173.JPG	image	2022/10/10	dry	4.12875774100	White-necklaced Partridge	Arborophila gingica	1
1872	Cheba Ling National Nature Reserve	G5	0F04	C60	1431179.69750000000	2767701.61700000000	95	0F040179.JPG	image	2022/10/10	dry	4.40592635700	White-necklaced Partridge	Arborophila gingica	1
1873	Cheba Ling National Nature Reserve	G5	0F04	C60	1431179.69750000000	2767701.61700000000	95	0F040200.MP4	video	2022/10/12	dry	2.25891993300	Silver Pheasant	Lophura nycthemera	1
1874	Cheba Ling National Nature Reserve	G5	0F04	C60	1431179.69750000000	2767701.61700000000	95	0F040300.MP4	video	2022/10/16	dry	0.70484173800	Murids	Muridae	1
1875	Cheba Ling National Nature Reserve	G5	0F04	C60	1431179.69750000000	2767701.61700000000	95	0F040326.MP4	video	2022/10/16	dry	5.62287909100	Murids	Muridae	1
1876	Cheba Ling National Nature Reserve	G5	0F04	C60	1431179.69750000000	2767701.61700000000	95	0F040337.JPG	image	2022/10/17	dry	4.36783084800	White-necklaced Partridge	Arborophila gingica	1
1877	Cheba Ling National Nature Reserve	G5	0F04	C60	1431179.69750000000	2767701.61700000000	95	0F040343.JPG	image	2022/10/18	dry	2.10459348900	White-necklaced Partridge	Arborophila gingica	1
1878	Cheba Ling National Nature Reserve	G5	0F04	C60	1431179.69750000000	2767701.61700000000	95	0F040363.JPG	image	2022/10/19	dry	2.12617352400	Silver Pheasant	Lophura nycthemera	2
1879	Cheba Ling National Nature Reserve	G5	0F04	C60	1431179.69750000000	2767701.61700000000	95	0F040367.JPG	image	2022/10/19	dry	3.05917798000	Silver Pheasant	Lophura nycthemera	1
1880	Cheba Ling National Nature Reserve	G5	0F04	C60	1431179.69750000000	2767701.61700000000	95	0F040369.JPG	image	2022/10/19	dry	3.22302266300	Silver Pheasant	Lophura nycthemera	1
1881	Cheba Ling National Nature Reserve	G5	0F04	C60	1431179.69750000000	2767701.61700000000	95	0F040364.MP4	video	2022/10/19	dry	2.20354462700	White-necklaced Partridge	Arborophila gingica	3
1882	Cheba Ling National Nature Reserve	G5	0F04	C60	1431179.69750000000	2767701.61700000000	95	0F040377.JPG	image	2022/10/19	dry	5.03821061100	Murids	Muridae	1
1883	Cheba Ling National Nature Reserve	G5	0F04	C60	1431179.69750000000	2767701.61700000000	95	0F040379.JPG	image	2022/10/19	dry	5.32734184300	Murids	Muridae	1
1884	Cheba Ling National Nature Reserve	G5	0F04	C60	1431179.69750000000	2767701.61700000000	95	0F040471.JPG	image	2022/10/23	dry	3.21293152300	Silver Pheasant	Lophura nycthemera	1
1885	Cheba Ling National Nature Reserve	G5	0F04	C60	1431179.69750000000	2767701.61700000000	95	0F040504.MP4	video	2022/10/24	dry	1.07019686600	Murids	Muridae	1
1886	Cheba Ling National Nature Reserve	G5	0F04	C60	1431179.69750000000	2767701.61700000000	95	0F040510.MP4	video	2022/10/26	dry	5.01645562000	Spotted Linsang	Prionodon pardicolor	1
1887	Cheba Ling National Nature Reserve	G5	0F04	C60	1431179.69750000000	2767701.61700000000	95	0F040513.JPG	image	2022/10/28	dry	3.02170100900	Silver Pheasant	Lophura nycthemera	1
1888	Cheba Ling National Nature Reserve	G5	0F04	C60	1431179.69750000000	2767701.61700000000	95	0F040519.JPG	image	2022/10/29	dry	1.10839941000	Murids	Muridae	1
1889	Cheba Ling National Nature Reserve	G5	0F04	C60	1431179.69750000000	2767701.61700000000	95	0F040525.JPG	image	2022/10/29	dry	2.54851066700	White-necklaced Partridge	Arborophila gingica	1
1890	Cheba Ling National Nature Reserve	G5	0F04	C60	1431179.69750000000	2767701.61700000000	95	0F040543.JPG	image	2022/11/1	dry	3.48380194200	Silver Pheasant	Lophura nycthemera	2
1891	Cheba Ling National Nature Reserve	G5	0F04	C60	1431179.69750000000	2767701.61700000000	95	0F040557.JPG	image	2022/11/3	dry	1.93490892900	Silver Pheasant	Lophura nycthemera	1
1892	Cheba Ling National Nature Reserve	G5	0F04	C60	1431179.69750000000	2767701.61700000000	95	0F040581.JPG	image	2022/11/6	dry	2.74275058700	Silver Pheasant	Lophura nycthemera	1
1893	Cheba Ling National Nature Reserve	G5	0F04	C60	1431179.69750000000	2767701.61700000000	95	0F040587.JPG	image	2022/11/7	dry	2.47764298200	Silver Pheasant	Lophura nycthemera	2
1894	Cheba Ling National Nature Reserve	G5	0F04	C60	1431179.69750000000	2767701.61700000000	95	0F040593.JPG	image	2022/11/7	dry	3.83625232700	Silver Pheasant	Lophura nycthemera	1
1895	Cheba Ling National Nature Reserve	G5	0F04	C60	1431179.69750000000	2767701.61700000000	95	0F040597.JPG	image	2022/11/8	dry	3.31262575100	Silver Pheasant	Lophura nycthemera	1
1896	Cheba Ling National Nature Reserve	G5	0F04	C60	1431179.69750000000	2767701.61700000000	95	0F040605.JPG	image	2022/11/9	dry	2.94331873700	Silver Pheasant	Lophura nycthemera	1
1897	Cheba Ling National Nature Reserve	G5	0F04	C60	1431179.69750000000	2767701.61700000000	95	0F040621.JPG	image	2022/11/10	dry	3.82454820200	Silver Pheasant	Lophura nycthemera	2
1898	Cheba Ling National Nature Reserve	G5	0F04	C60	1431179.69750000000	2767701.61700000000	95	0F040628.MP4	video	2022/11/14	dry	1.21955924100	Ferret Badger	Melogale moschata	1
1899	Cheba Ling National Nature Reserve	G5	0F04	C60	1431179.69750000000	2767701.61700000000	95	0F040643.JPG	image	2022/11/20	dry	1.07792924300	Ferret Badger	Melogale moschata	1
1900	Cheba Ling National Nature Reserve	G5	0F04	C60	1431179.69750000000	2767701.61700000000	95	0F040647.JPG	image	2022/11/22	dry	2.35327779900	Silver Pheasant	Lophura nycthemera	2
1901	Cheba Ling National Nature Reserve	G5	0F04	C60	1431179.69750000000	2767701.61700000000	95	0F040669.JPG	image	2022/11/26	dry	0.44622247000	Ferret Badger	Melogale moschata	1
1902	Cheba Ling National Nature Reserve	G5	0F04	C60	1431179.69750000000	2767701.61700000000	95	0F040670.MP4	video	2022/11/26	dry	6.09559843800	Murids	Muridae	1
1903	Cheba Ling National Nature Reserve	G5	0F04	C60	1431179.69750000000	2767701.61700000000	95	0F040689.JPG	image	2022/12/2	dry	0.77428589200	Murids	Muridae	1
1904	Cheba Ling National Nature Reserve	G5	0F04	C60	1431179.69750000000	2767701.61700000000	95	0F040688.MP4	video	2022/12/2	dry	0.77428589200	Ferret Badger	Melogale moschata	1
1905	Cheba Ling National Nature Reserve	G5	0F04	C60	1431179.69750000000	2767701.61700000000	95	0F040705.JPG	image	2022/12/8	dry	1.04384726200	Ferret Badger	Melogale moschata	1
1906	Cheba Ling National Nature Reserve	G5	0F04	C60	1431179.69750000000	2767701.61700000000	95	0F040715.JPG	image	2022/12/14	dry	1.51152982700	Ferret Badger	Melogale moschata	1
1907	Cheba Ling National Nature Reserve	G5	0F04	C60	1431179.69750000000	2767701.61700000000	95	0F040721.JPG	image	2022/12/15	dry	4.23547435400	Silver Pheasant	Lophura nycthemera	1
1908	Cheba Ling National Nature Reserve	G5	0F04	C60	1431179.69750000000	2767701.61700000000	95	0F040723.JPG	image	2022/12/18	dry	2.90618383800	Silver Pheasant	Lophura nycthemera	1
1909	Cheba Ling National Nature Reserve	G5	0F04	C60	1431179.69750000000	2767701.61700000000	95	0F040726.MP4	video	2022/12/19	dry	5.71176759600	Murids	Muridae	1
1910	Cheba Ling National Nature Reserve	G5	0F05	C61	1431150.49510000000	2767177.83210000000	95	0F050125.MP4	video	2022/9/29	rainy	5.34049064600	Murids	Muridae	1
1911	Cheba Ling National Nature Reserve	G5	0F05	C61	1431150.49510000000	2767177.83210000000	95	0F050208.JPG	image	2022/11/30	dry	1.55208162100	Silver Pheasant	Lophura nycthemera	1
1912	Cheba Ling National Nature Reserve	G5	0F05	C61	1431150.49510000000	2767177.83210000000	95	0F050232.JPG	image	2022/12/17	dry	4.91382526400	Leopard Cat	Prionailurus bengalensis	1
1913	Cheba Ling National Nature Reserve	H5	0G04	C67	1432037.48190000000	2767661.53620000000	95	0G040051.MP4	video	2022/9/21	rainy	4.14769416000	Silver Pheasant	Lophura nycthemera	1
1914	Cheba Ling National Nature Reserve	H5	0G04	C67	1432037.48190000000	2767661.53620000000	95	0G040049.MP4	video	2022/9/17	rainy	5.62451903200	Masked palm Civet	Paguma larvata	1
1915	Cheba Ling National Nature Reserve	H5	0G04	C67	1432037.48190000000	2767661.53620000000	95	0G040062.JPG	image	2022/9/23	rainy	0.54826681700	Ferret Badger	Melogale moschata	1
1916	Cheba Ling National Nature Reserve	H5	0G04	C67	1432037.48190000000	2767661.53620000000	95	0G040069.MP4	video	2022/9/29	rainy	0.81191795500	Murids	Muridae	1
1917	Cheba Ling National Nature Reserve	H5	0G04	C67	1432037.48190000000	2767661.53620000000	95	0G040074.JPG	image	2022/9/30	rainy	0.24257439500	Murids	Muridae	1
1918	Cheba Ling National Nature Reserve	H5	0G04	C67	1432037.48190000000	2767661.53620000000	95	0G040067.MP4	video	2022/9/28	rainy	6.07451279100	Murids	Muridae	1
1919	Cheba Ling National Nature Reserve	H5	0G04	C67	1432037.48190000000	2767661.53620000000	95	0G040075.MP4	video	2022/9/30	rainy	1.05072086200	Murids	Muridae	1
1920	Cheba Ling National Nature Reserve	H5	0G04	C67	1432037.48190000000	2767661.53620000000	95	0G040077.MP4	video	2022/10/1	dry	5.59873172300	Murids	Muridae	1
1921	Cheba Ling National Nature Reserve	H5	0G04	C67	1432037.48190000000	2767661.53620000000	95	0G040088.JPG	image	2022/10/4	dry	0.52639835800	Murids	Muridae	1
1922	Cheba Ling National Nature Reserve	H5	0G04	C67	1432037.48190000000	2767661.53620000000	95	0G040090.JPG	image	2022/10/4	dry	1.08249822900	Ferret Badger	Melogale moschata	1
1923	Cheba Ling National Nature Reserve	H5	0G04	C67	1432037.48190000000	2767661.53620000000	95	0G040094.JPG	image	2022/10/7	dry	1.11007457800	Ferret Badger	Melogale moschata	1
1924	Cheba Ling National Nature Reserve	H5	0G04	C67	1432037.48190000000	2767661.53620000000	95	0G040100.JPG	image	2022/10/8	dry	1.10061232000	Murids	Muridae	1
1925	Cheba Ling National Nature Reserve	H5	0G04	C67	1432037.48190000000	2767661.53620000000	95	0G040116.JPG	image	2022/10/13	dry	2.88805419600	Silver Pheasant	Lophura nycthemera	1
1926	Cheba Ling National Nature Reserve	H5	0G04	C67	1432037.48190000000	2767661.53620000000	95	0G040118.JPG	image	2022/10/14	dry	1.50077063300	Silver Pheasant	Lophura nycthemera	1
1927	Cheba Ling National Nature Reserve	H5	0G04	C67	1432037.48190000000	2767661.53620000000	95	0G040127.MP4	video	2022/10/20	dry	0.52328869700	Ferret Badger	Melogale moschata	1
1928	Cheba Ling National Nature Reserve	H5	0G04	C67	1432037.48190000000	2767661.53620000000	95	0G040138.JPG	image	2022/10/21	dry	0.87377984600	Murids	Muridae	1
1929	Cheba Ling National Nature Reserve	H5	0G04	C67	1432037.48190000000	2767661.53620000000	95	0G040150.JPG	image	2022/10/26	dry	1.73419921900	Silver Pheasant	Lophura nycthemera	1
1930	Cheba Ling National Nature Reserve	H5	0G04	C67	1432037.48190000000	2767661.53620000000	95	0G040204.JPG	image	2022/11/3	dry	2.11773166000	Silver Pheasant	Lophura nycthemera	1
1931	Cheba Ling National Nature Reserve	H5	0G04	C67	1432037.48190000000	2767661.53620000000	95	0G040232.JPG	image	2022/11/8	dry	3.02451897800	Silver Pheasant	Lophura nycthemera	1
1932	Cheba Ling National Nature Reserve	H5	0G04	C67	1432037.48190000000	2767661.53620000000	95	0G040244.JPG	image	2022/11/10	dry	3.21773760100	Silver Pheasant	Lophura nycthemera	1
1933	Cheba Ling National Nature Reserve	H5	0G04	C67	1432037.48190000000	2767661.53620000000	95	0G040251.MP4	video	2022/11/11	dry	1.33536143000	Ferret Badger	Melogale moschata	1
1934	Cheba Ling National Nature Reserve	H5	0G04	C67	1432037.48190000000	2767661.53620000000	95	0G040264.JPG	image	2022/11/12	dry	1.82286690100	Silver Pheasant	Lophura nycthemera	1
1935	Cheba Ling National Nature Reserve	H5	0G04	C67	1432037.48190000000	2767661.53620000000	95	0G040272.JPG	image	2022/11/14	dry	0.81386733200	Ferret Badger	Melogale moschata	1
1936	Cheba Ling National Nature Reserve	H5	0G04	C67	1432037.48190000000	2767661.53620000000	95	0G040275.MP4	video	2022/11/14	dry	1.06700907100	Murids	Muridae	1
1937	Cheba Ling National Nature Reserve	H5	0G04	C67	1432037.48190000000	2767661.53620000000	95	0G040281.MP4	video	2022/11/14	dry	5.07191872000	Ferret Badger	Melogale moschata	1
1938	Cheba Ling National Nature Reserve	H5	0G04	C67	1432037.48190000000	2767661.53620000000	95	0G040290.JPG	image	2022/11/15	dry	2.48843785700	Silver Pheasant	Lophura nycthemera	1
1939	Cheba Ling National Nature Reserve	H5	0G04	C67	1432037.48190000000	2767661.53620000000	95	0G040294.JPG	image	2022/11/15	dry	3.38727088400	Silver Pheasant	Lophura nycthemera	2
1940	Cheba Ling National Nature Reserve	H5	0G04	C67	1432037.48190000000	2767661.53620000000	95	0G040301.MP4	video	2022/11/16	dry	4.92148143400	Ferret Badger	Melogale moschata	1
1941	Cheba Ling National Nature Reserve	H5	0G04	C67	1432037.48190000000	2767661.53620000000	95	0G040332.JPG	image	2022/11/19	dry	4.72454204100	Silver Pheasant	Lophura nycthemera	1
1942	Cheba Ling National Nature Reserve	H5	0G04	C67	1432037.48190000000	2767661.53620000000	95	0G040356.JPG	image	2022/11/22	dry	4.12637130900	Silver Pheasant	Lophura nycthemera	1
1943	Cheba Ling National Nature Reserve	H5	0G04	C67	1432037.48190000000	2767661.53620000000	95	0G040362.JPG	image	2022/11/22	dry	4.38240729200	Silver Pheasant	Lophura nycthemera	1
1944	Cheba Ling National Nature Reserve	H5	0G04	C67	1432037.48190000000	2767661.53620000000	95	0G040374.JPG	image	2022/11/23	dry	1.73185824400	Silver Pheasant	Lophura nycthemera	1
1945	Cheba Ling National Nature Reserve	H5	0G04	C67	1432037.48190000000	2767661.53620000000	95	0G040380.JPG	image	2022/11/23	dry	2.79609170800	Silver Pheasant	Lophura nycthemera	1
1946	Cheba Ling National Nature Reserve	H5	0G04	C67	1432037.48190000000	2767661.53620000000	95	0G040430.JPG	image	2022/12/4	dry	4.46776368100	Silver Pheasant	Lophura nycthemera	1
1947	Cheba Ling National Nature Reserve	H5	0G04	C67	1432037.48190000000	2767661.53620000000	95	0G040513.MP4	video	2022/12/20	dry	0.64629281200	Ferret Badger	Melogale moschata	1
1948	Cheba Ling National Nature Reserve	H5	0G05	C68	1431985.73550000000	2767257.80450000000	95	0G050059.JPG	image	2022/9/17	rainy	5.20083685500	Murids	Muridae	1
1949	Cheba Ling National Nature Reserve	H5	0G05	C68	1431985.73550000000	2767257.80450000000	95	0G050066.MP4	video	2022/9/19	rainy	0.08446715500	Murids	Muridae	1
1950	Cheba Ling National Nature Reserve	H5	0G05	C68	1431985.73550000000	2767257.80450000000	95	0G050077.JPG	image	2022/9/22	rainy	6.06280483300	Murids	Muridae	1
1951	Cheba Ling National Nature Reserve	H5	0G05	C68	1431985.73550000000	2767257.80450000000	95	0G050070.MP4	video	2022/9/21	rainy	0.06072961200	Murids	Muridae	1
1952	Cheba Ling National Nature Reserve	H5	0G05	C68	1431985.73550000000	2767257.80450000000	95	0G050072.MP4	video	2022/9/22	rainy	0.36679344700	Murids	Muridae	1
1953	Cheba Ling National Nature Reserve	H5	0G05	C68	1431985.73550000000	2767257.80450000000	95	0G050085.JPG	image	2022/9/23	rainy	0.01953665300	Murids	Muridae	1
1954	Cheba Ling National Nature Reserve	H5	0G05	C68	1431985.73550000000	2767257.80450000000	95	0G050089.JPG	image	2022/9/23	rainy	0.53062906600	Murids	Muridae	1
1955	Cheba Ling National Nature Reserve	H5	0G05	C68	1431985.73550000000	2767257.80450000000	95	0G050095.JPG	image	2022/9/23	rainy	4.63006296500	White-necklaced Partridge	Arborophila gingica	1
1956	Cheba Ling National Nature Reserve	H5	0G05	C68	1431985.73550000000	2767257.80450000000	95	0G050099.JPG	image	2022/9/23	rainy	5.05142673600	Murids	Muridae	1
1957	Cheba Ling National Nature Reserve	H5	0G05	C68	1431985.73550000000	2767257.80450000000	95	0G050100.MP4	video	2022/9/23	rainy	5.69029225300	Murids	Muridae	1
1958	Cheba Ling National Nature Reserve	H5	0G05	C68	1431985.73550000000	2767257.80450000000	95	0G050111.JPG	image	2022/9/24	rainy	0.90486114500	Murids	Muridae	1
1959	Cheba Ling National Nature Reserve	H5	0G05	C68	1431985.73550000000	2767257.80450000000	95	0G050108.MP4	video	2022/9/24	rainy	0.24529148900	Murids	Muridae	1
1960	Cheba Ling National Nature Reserve	H5	0G05	C68	1431985.73550000000	2767257.80450000000	95	0G050117.JPG	image	2022/9/24	rainy	5.07302640600	Murids	Muridae	1
1961	Cheba Ling National Nature Reserve	H5	0G05	C68	1431985.73550000000	2767257.80450000000	95	0G050123.JPG	image	2022/9/25	rainy	0.62811234800	Murids	Muridae	1
1962	Cheba Ling National Nature Reserve	H5	0G05	C68	1431985.73550000000	2767257.80450000000	95	0G050118.MP4	video	2022/9/24	rainy	5.71061041500	Murids	Muridae	1
1963	Cheba Ling National Nature Reserve	H5	0G05	C68	1431985.73550000000	2767257.80450000000	95	0G050127.JPG	image	2022/9/25	rainy	5.18668457900	Murids	Muridae	1
1964	Cheba Ling National Nature Reserve	H5	0G05	C68	1431985.73550000000	2767257.80450000000	95	0G050133.JPG	image	2022/9/26	rainy	0.58019534400	Murids	Muridae	1
1965	Cheba Ling National Nature Reserve	H5	0G05	C68	1431985.73550000000	2767257.80450000000	95	0G050135.JPG	image	2022/9/26	rainy	5.06776011800	Murids	Muridae	1
1966	Cheba Ling National Nature Reserve	H5	0G05	C68	1431985.73550000000	2767257.80450000000	95	0G050136.MP4	video	2022/9/26	rainy	5.89111782900	Murids	Muridae	1
1967	Cheba Ling National Nature Reserve	H5	0G05	C68	1431985.73550000000	2767257.80450000000	95	0G050143.JPG	image	2022/9/27	rainy	6.23869213600	Murids	Muridae	1
1968	Cheba Ling National Nature Reserve	H5	0G05	C68	1431985.73550000000	2767257.80450000000	95	0G050145.JPG	image	2022/9/27	rainy	0.37073601600	Ferret Badger	Melogale moschata	1
1969	Cheba Ling National Nature Reserve	H5	0G05	C68	1431985.73550000000	2767257.80450000000	95	0G050157.JPG	image	2022/9/28	rainy	0.82950371600	Murids	Muridae	1
1970	Cheba Ling National Nature Reserve	H5	0G05	C68	1431985.73550000000	2767257.80450000000	95	0G050152.MP4	video	2022/9/28	rainy	0.67246655600	Ferret Badger	Melogale moschata	1
1971	Cheba Ling National Nature Reserve	H5	0G05	C68	1431985.73550000000	2767257.80450000000	95	0G050167.JPG	image	2022/9/28	rainy	5.64264671800	Murids	Muridae	1
1972	Cheba Ling National Nature Reserve	H5	0G05	C68	1431985.73550000000	2767257.80450000000	95	0G050169.JPG	image	2022/9/29	rainy	0.27207269100	Murids	Muridae	1
1973	Cheba Ling National Nature Reserve	H5	0G05	C68	1431985.73550000000	2767257.80450000000	95	0G050171.JPG	image	2022/9/29	rainy	0.70306845600	Ferret Badger	Melogale moschata	1
1974	Cheba Ling National Nature Reserve	H5	0G05	C68	1431985.73550000000	2767257.80450000000	95	0G050173.JPG	image	2022/9/29	rainy	5.33192658500	Masked palm Civet	Paguma larvata	1
1975	Cheba Ling National Nature Reserve	H5	0G05	C68	1431985.73550000000	2767257.80450000000	95	0G050177.JPG	image	2022/9/29	rainy	5.97188999100	Murids	Muridae	1
1976	Cheba Ling National Nature Reserve	H5	0G05	C68	1431985.73550000000	2767257.80450000000	95	0G050183.JPG	image	2022/10/1	dry	0.39527335200	Murids	Muridae	1
1977	Cheba Ling National Nature Reserve	H5	0G05	C68	1431985.73550000000	2767257.80450000000	95	0G050187.JPG	image	2022/10/1	dry	6.20146417500	Murids	Muridae	1
1978	Cheba Ling National Nature Reserve	H5	0G05	C68	1431985.73550000000	2767257.80450000000	95	0G050189.JPG	image	2022/10/2	dry	5.47162531500	Murids	Muridae	1
1979	Cheba Ling National Nature Reserve	H5	0G05	C68	1431985.73550000000	2767257.80450000000	95	0G050193.JPG	image	2022/10/3	dry	1.05734236300	Murids	Muridae	1
1980	Cheba Ling National Nature Reserve	H5	0G05	C68	1431985.73550000000	2767257.80450000000	95	0G050205.JPG	image	2022/10/3	dry	6.12680316100	Murids	Muridae	1
1981	Cheba Ling National Nature Reserve	H5	0G05	C68	1431985.73550000000	2767257.80450000000	95	0G050207.JPG	image	2022/10/4	dry	0.02201534800	Murids	Muridae	1
1982	Cheba Ling National Nature Reserve	H5	0G05	C68	1431985.73550000000	2767257.80450000000	95	0G050209.JPG	image	2022/10/4	dry	0.35826288600	Murids	Muridae	1
1983	Cheba Ling National Nature Reserve	H5	0G05	C68	1431985.73550000000	2767257.80450000000	95	0G050215.JPG	image	2022/10/6	dry	0.22206750900	Ferret Badger	Melogale moschata	1
1984	Cheba Ling National Nature Reserve	H5	0G05	C68	1431985.73550000000	2767257.80450000000	95	0G050217.JPG	image	2022/10/6	dry	0.48830336800	Murids	Muridae	1
1985	Cheba Ling National Nature Reserve	H5	0G05	C68	1431985.73550000000	2767257.80450000000	95	0G050229.JPG	image	2022/10/6	dry	1.02506920400	Ferret Badger	Melogale moschata	1
1986	Cheba Ling National Nature Reserve	H5	0G05	C68	1431985.73550000000	2767257.80450000000	95	0G050233.JPG	image	2022/10/8	dry	0.42046913600	Ferret Badger	Melogale moschata	1
1987	Cheba Ling National Nature Reserve	H5	0G05	C68	1431985.73550000000	2767257.80450000000	95	0G050241.JPG	image	2022/10/9	dry	4.97921766100	Murids	Muridae	1
1988	Cheba Ling National Nature Reserve	H5	0G05	C68	1431985.73550000000	2767257.80450000000	95	0G050245.JPG	image	2022/10/9	dry	5.42323288500	Murids	Muridae	1
1989	Cheba Ling National Nature Reserve	H5	0G05	C68	1431985.73550000000	2767257.80450000000	95	0G050251.JPG	image	2022/10/10	dry	4.81242165400	Leopard Cat	Prionailurus bengalensis	1
1990	Cheba Ling National Nature Reserve	H5	0G05	C68	1431985.73550000000	2767257.80450000000	95	0G050248.MP4	video	2022/10/10	dry	0.57888670500	Murids	Muridae	1
1991	Cheba Ling National Nature Reserve	H5	0G05	C68	1431985.73550000000	2767257.80450000000	95	0G050254.MP4	video	2022/10/10	dry	4.96582583900	Murids	Muridae	1
1992	Cheba Ling National Nature Reserve	H5	0G05	C68	1431985.73550000000	2767257.80450000000	95	0G050257.JPG	image	2022/10/11	dry	2.47468121100	Silver Pheasant	Lophura nycthemera	1
1993	Cheba Ling National Nature Reserve	H5	0G05	C68	1431985.73550000000	2767257.80450000000	95	0G050258.MP4	video	2022/10/11	dry	5.08429276100	Ferret Badger	Melogale moschata	1
1994	Cheba Ling National Nature Reserve	H5	0G05	C68	1431985.73550000000	2767257.80450000000	95	0G050265.JPG	image	2022/10/11	dry	5.78605910300	Murids	Muridae	1
1995	Cheba Ling National Nature Reserve	H5	0G05	C68	1431985.73550000000	2767257.80450000000	95	0G050267.JPG	image	2022/10/12	dry	2.46103767300	White-necklaced Partridge	Arborophila gingica	1
1996	Cheba Ling National Nature Reserve	H5	0G05	C68	1431985.73550000000	2767257.80450000000	95	0G050287.JPG	image	2022/10/13	dry	4.79436227900	Masked palm Civet	Paguma larvata	1
1997	Cheba Ling National Nature Reserve	H5	0G05	C68	1431985.73550000000	2767257.80450000000	95	0G050280.MP4	video	2022/10/12	dry	5.83478802900	Murids	Muridae	1
1998	Cheba Ling National Nature Reserve	H5	0G05	C68	1431985.73550000000	2767257.80450000000	95	0G050295.JPG	image	2022/10/14	dry	6.26568477400	Murids	Muridae	1
1999	Cheba Ling National Nature Reserve	H5	0G05	C68	1431985.73550000000	2767257.80450000000	95	0G050299.JPG	image	2022/10/15	dry	5.31268496000	Murids	Muridae	1
[truncated: 34,970 more rows]
